# Supplementary material for: Metabolomics-Based Analysis on the Effect and Metabolic Response of Mycelia by Sawdust Addition from Hypsizygus marmoreus
Source: Foods. 2024 Mar 13;13(6):867. doi: 10.3390/foods13060867 (PMC10969604; doi:10.3390/foods13060867)
Supplement: Supplementary file 1 [file foods-13-00867-s001.zip]

Archive with 2 entries (2 files):
- Supplemental materials-1.xlsx
- Supplemental materials-2.pdf
