# Supplementary material for: Metabolomics-Based Analysis on the Effect and Metabolic Response of Mycelia by Sawdust Addition from Hypsizygus marmoreus
Source: Foods. 2024 Mar 13;13(6):867. doi: 10.3390/foods13060867 (PMC10969604; doi:10.3390/foods13060867)
Supplement: Supplementary file 1 [file foods-13-00867-s001.zip › Supplemental materials-1.xlsx]

## Sheet: Table S1
Table S1. Statistics of differentially accumulated metabolites in H.marmoreus mycelia.
Class	A vs. Control				B vs. Control
	up	down	total	ratio	up	down	total	ratio
Amino acids	8	40	48	0.2424	23	42	65	0.2297
Carbohydrates	2	17	19	0.096	9	20	29	0.1025
Cofactors and Vitamins	0	11	11	0.0556	6	11	17	0.0601
Energy	0	1	1	0.0051	2	0	2	0.0071
Lipids	15	35	50	0.2525	31	46	77	0.2721
Nucleotides	4	7	11	0.0556	14	6	20	0.0707
Peptides	0	2	2	0.0101	0	2	2	0.0071
Others	8	35	43	0.2172	19	34	53	0.1873
Xenobiotics	6	7	13	0.0657	6	12	18	0.0636
Total	43	155	198	1	110	173	283	1

## Sheet: Table S2
Table S2. List of DAMs between A and Control.
NO.	Compounds	Class	Control-1	Control-2	Control-3	Control-4	Control-5	Control-6	A-1	A-2	A-3	A-4	A-5	A-6	VIP	Fold_Change	Log2FC	Type
1	N-Acetyl-beta-alanine	Amino acid	1.07985e+07	1.84816e+07	2.45722e+07	1.51999e+07	2.84369e+07	3.56063e+07	9.74658e+07	5.1286e+07	6.59937e+07	1.87899e+08	3.87637e+07	6.20849e+07	1.16761	3.78295	1.91951	up
2	5-Hydroxyindoleacetic acid	Amino acid	2.3466e+08	2.21963e+08	2.21748e+08	2.17927e+08	2.27603e+08	2.22004e+08	2.32226e+08	2.63187e+08	2.50346e+08	2.54798e+08	2.53202e+08	2.51276e+08	1.5485	1.11823	0.161221	up
3	3,4-Dihydroxymandelic acid	Amino acid	9.07908e+07	9.9777e+07	1.15372e+08	9.35897e+07	6.49793e+07	5.20169e+07	1.22465e+08	1.14452e+08	1.51833e+08	1.93211e+08	1.65007e+08	2.0318e+08	1.31683	1.8395	0.879312	up
4	L-Aspartate-semialdehyde	Amino acid	1.61488e+07	1.6597e+07	1.68848e+07	5.58654e+07	1.7176e+07	9.90531e+07	2.09029e+07	1.38468e+08	1.46748e+08	5.24354e+08	1.32638e+08	7.30241e+08	1.00023	7.63716	2.93304	up
5	L-Leucine	Amino acid	1.27683e+07	1.29325e+07	8.97607e+06	8.62464e+06	7.9461e+06	1.18034e+07	1.92639e+07	1.62304e+07	2.61497e+07	2.5368e+07	2.57884e+07	5.15231e+07	1.19138	2.6062	1.38195	up
6	L-Asparagine	Amino acid	1.37018e+09	1.50681e+09	1.12911e+09	1.23328e+09	1.34635e+09	1.39416e+09	4.27275e+09	2.77187e+09	2.13064e+09	2.40926e+09	3.00579e+09	2.72031e+09	1.40639	2.16928	1.11721	up
7	Quinate	Amino acid	3.71862e+07	3.4916e+07	3.84788e+07	3.55374e+07	3.76935e+07	3.88579e+07	2.99598e+08	1.23206e+08	1.53668e+08	1.75935e+08	2.17605e+08	1.39151e+08	1.55232	4.9812	2.31649	up
8	4-Guanidinobutanoic acid	Amino acid	9.6257e+07	6.84344e+07	7.63824e+07	9.07251e+07	7.3174e+07	7.29863e+07	2.80453e+08	4.14377e+08	2.44526e+08	2.07151e+08	1.0704e+08	2.63474e+08	1.3268	3.17395	1.66628	up
9	L-Isoleucine	Amino acid	1.46433e+11	1.70526e+11	1.39965e+11	1.18618e+11	1.40096e+11	1.2805e+11	4.82193e+10	9.52822e+10	8.86967e+10	1.11815e+11	8.90716e+10	6.13262e+10	1.39235	0.586011	-0.771001	down
10	Indole	Amino acid	1645029542	2001225195	1611050901	1446934713	1665723379	1685372079	8.28004e+08	1426165009	1245825346	1435958359	1327586434	1201227217	1.258	0.742369	-0.429792	down
11	N-Alpha-acetyllysine	Amino acid	23339464841	28947391566	22862358744	20228461020	23043539571	22693796936	8833298274	18287162533	15490115014	18763813176	16704533447	14374570206	1.33693	0.655164	-0.610072	down
12	L-Tryptophan	Amino acid	26415163800	32499051221	26166555689	22875206457	25558590480	24892958967	9828758985	20196405709	17521312503	21243333524	18687285199	16098777763	1.33743	0.653857	-0.612953	down
13	Glutarate semialdehyde	Amino acid	241172541	3.18697e+08	2.37423e+08	2.22575e+08	2.538e+08	263442889	8.04497e+07	169718168	1.2897e+08	1.66673e+08	1.43078e+08	1.30998e+08	1.59378	0.533395	-0.906723	down
14	Saccharopine	Amino acid	2.203e+08	3.8379e+08	2.00897e+08	2.70799e+08	2.85389e+08	2.4901e+08	1.8397e+08	1.63536e+08	1.34436e+08	1.63689e+08	1.75923e+08	1.69316e+08	1.27478	0.615377	-0.700459	down
15	L-2-Aminoadipate adenylate	Amino acid	1.23186e+07	1.35572e+07	7.71177e+06	7.4992e+06	7.71094e+06	9.60464e+06	3.23173e+06	7.64601e+06	6.36965e+06	8.54565e+06	3.5293e+06	2.34992e+06	1.22127	0.542311	-0.882808	down
16	N-Acetyl-D-tryptophan	Amino acid	6.60284e+07	9.23849e+07	6.5434e+07	6.45113e+07	7.31553e+07	7.09704e+07	1.16545e+07	6.45861e+07	5.11592e+07	4.67479e+07	3.92059e+07	3.28717e+07	1.34903	0.569328	-0.812669	down
17	N6-Acetyl-L-lysine	Amino acid	6.37777e+08	1208292435	5.47265e+08	7.60519e+08	5.95042e+08	5.91106e+08	1.08385e+08	6.98918e+08	4.74662e+08	5.22576e+08	3.46118e+08	2.67221e+08	1.08628	0.557115	-0.843953	down
18	(2R,3R)-3-Methylglutamyl-5-semialdehyde-N6-lysine	Amino acid	4.68376e+07	5.70087e+07	3.88344e+07	5.1104e+07	3.59085e+07	3.60482e+07	1.38097e+07	3.95787e+07	3.08078e+07	2.32889e+07	1.09794e+07	1.92047e+07	1.27242	0.518057	-0.948818	down
19	S-Glutathionyl-L-cysteine	Amino acid	2.15125e+07	4.97092e+07	2.74075e+07	3.55811e+07	2.39533e+07	3.49024e+07	9.36821e+06	1.27768e+07	1.32903e+07	2.09229e+07	1.71119e+07	7.00228e+06	1.40173	0.416813	-1.26253	down
20	Shikimic acid	Amino acid	2.16947e+07	1.13762e+08	6.16339e+07	1.04491e+07	4.24932e+07	6.26101e+07	6.01856e+06	6.44137e+06	1.25044e+07	2.83837e+07	3.6124e+07	9.39501e+06	1.03372	0.31623	-1.66095	down
21	Glutathione	Amino acid	1.93964e+07	4.44696e+07	2.938e+07	1.5647e+07	2.04853e+07	2.73833e+07	6.61748e+06	3.48518e+06	9.67756e+06	4.75134e+06	1.02301e+07	2.48778e+06	1.35904	0.237618	-2.07328	down
22	L-Aspartic acid	Amino acid	8750046533	10182853882	8430512588	5170760525	9506506119	9998956525	3343264013	3263832401	4044489111	4406332343	3746313414	3606279400	1.59989	0.430643	-1.21544	down
23	5-Hydroxy-L-tryptophan	Amino acid	7.8138e+07	9.14871e+07	7.123e+07	8.41605e+07	7.87616e+07	7.59312e+07	1.18994e+07	2.22652e+07	2.51967e+07	2.81029e+07	1.94726e+07	2.08887e+07	1.75211	0.266465	-1.90798	down
24	beta-Citryl-L-glutamate	Amino acid	7.66323e+06	1.08911e+07	9.67037e+06	8.89837e+06	8.88506e+06	8.01285e+06	3.11187e+06	2.95284e+06	5.2566e+06	4.29203e+06	4.08302e+06	3.06697e+06	1.55902	0.42138	-1.24681	down
25	Subaphylline	Amino acid	6.36254e+06	8.78813e+06	6.63366e+06	4.64977e+06	5.05622e+06	6.89676e+06	261321	2.74904e+06	2.07998e+06	2.61078e+06	416343	500751	1.49177	0.224508	-2.15516	down
26	Phenylacetic acid	Amino acid	3.07767e+08	2.47436e+08	3.25315e+08	2.19249e+08	2.57545e+08	254287408	3.73516e+07	1.01224e+08	7.425e+07	6.30291e+07	3.68458e+07	9.28654e+07	1.58632	0.251654	-1.99048	down
27	2-Phenylethanol	Amino acid	4.53459e+08	3.83335e+08	4.96894e+08	3.38414e+08	3.93865e+08	3.94583e+08	6.62327e+07	1.64365e+08	120004650	1.01693e+08	6.74868e+07	1.22659e+08	1.59629	0.261096	-1.93735	down
28	L-Homophenylalanine	Amino acid	263848571	2.48331e+08	2.42117e+08	1.84164e+08	2.70874e+08	231531031	2.97751e+07	8.95512e+07	103853614	1.49567e+08	8.76714e+07	1.20701e+08	1.51104	0.403313	-1.31003	down
29	trans-Cinnamate	Amino acid	3.48034e+08	3.72271e+08	3.39093e+08	3.34266e+08	3.73471e+08	3.2106e+08	6.77452e+07	1.82052e+08	1.41137e+08	1.77851e+08	1.621e+08	1.43946e+08	1.71114	0.418942	-1.25518	down
30	L-Tyrosine	Amino acid	5262826581	6387786205	5571973816	5531142586	5947721221	5493513595	1684864925	3814527742	2837790692	3418406453	3014212318	2609943498	1.66657	0.508255	-0.976377	down
31	L-Arogenate	Amino acid	110437888	1.2668e+08	1.23611e+08	1.13237e+08	1.20981e+08	1.15886e+08	4.71688e+07	8.21492e+07	6.33685e+07	7.25982e+07	6.93591e+07	5.81923e+07	1.69437	0.552642	-0.855583	down
32	L-Dopa	Amino acid	1.04376e+08	8.9483e+07	9.65211e+07	9.29826e+07	9.99438e+07	8.4143e+07	2.43447e+07	5.97733e+07	5.25294e+07	6.10086e+07	5.70541e+07	4.63166e+07	1.62718	0.530491	-0.9146	down
33	N1,N12-Diacetylspermine	Amino acid	1.46429e+07	8.33155e+06	9.07508e+06	1.52529e+07	9.08641e+06	7.15505e+06	6.55089e+06	6.14966e+06	5.90611e+06	4.79723e+06	5.06662e+06	7.44137e+06	1.17106	0.56515	-0.823294	down
34	L-Histidine	Amino acid	3941948876	5559360537	4399679274	7485744347	5620451047	4892173515	1265733396	4804914854	2370279957	2892583984	2744304605	2858795577	1.24891	0.530939	-0.913382	down
35	D-Octopine	Amino acid	7.42038e+08	6.11073e+08	5.11815e+08	7.25339e+08	5.4733e+08	4.95585e+08	1.86719e+08	1.82222e+08	1.48497e+08	1.41763e+08	1.10577e+08	1.47665e+08	1.58381	0.252518	-1.98554	down
36	N2-Succinyl-L-glutamic acid 5-semialdehyde	Amino acid	1.12874e+07	8.33556e+06	8.94303e+06	1.04692e+07	7.9224e+06	6.38751e+06	379204	4.94538e+06	4.65575e+06	3.38945e+06	2.24508e+06	2.75078e+06	1.46042	0.34428	-1.53835	down
37	L-Methionine	Amino acid	7.15049e+08	218706051	7.46743e+08	6.72477e+08	7.32613e+08	6.6002e+08	1.78995e+08	3.48914e+08	3.2111e+08	4.39819e+08	493828037	4.24089e+07	1.2269	0.487257	-1.03724	down
38	N-Acetylglutamic acid	Amino acid	7.74472e+07	4.28109e+07	7.03195e+07	8.61426e+07	5.42475e+07	6.78072e+07	3.28907e+07	2.74122e+07	2.60659e+07	2.90156e+07	2.12862e+07	2.84255e+07	1.46397	0.414008	-1.27227	down
39	5-Aminopentanoic acid	Amino acid	2.74645e+08	1.89551e+08	1.92287e+08	1.13321e+08	1.13852e+08	8.34842e+07	7.92268e+07	1.04369e+08	791399	1.1991e+08	6.50377e+07	8.54943e+07	1.11916	0.470283	-1.0884	down
40	Pyrrolidonecarboxylic acid	Amino acid	9.5614e+08	8.91532e+08	7.48918e+08	5.99931e+08	8.23643e+07	248787875	236772556	7.56054e+07	5.78032e+07	3.84442e+08	5.69888e+07	1.79071e+08	1.08992	0.280832	-1.83222	down
41	L-Serine	Amino acid	2609764429	2963815485	2842628669	2427025268	2721792241	2692000519	2766285510	1977977838	1793908858	2144772217	2317692042	1889827654	1.31235	0.792916	-0.334759	down
42	L-Allothreonine	Amino acid	2099432146	2468828729	2078179029	2063466382	2170422842	2008134687	2284182907	1725813117	1528449174	1856804221	1922225840	1672346120	1.10839	0.852687	-0.229912	down
43	(2E)-Decenoyl-ACP	Amino acid	7.18105e+08	6.15117e+08	8.31796e+08	5.62059e+08	6.26526e+08	7.5402e+08	7.36407e+07	3.73472e+08	5.65706e+08	4.68788e+08	6.18245e+08	3.77852e+08	1.15378	0.603197	-0.7293	down
44	L-Methionine S-oxide	Amino acid	601549078	8.29309e+08	624766882	7.2803e+08	6.9806e+08	7.07526e+08	2.01979e+08	5.57666e+08	5.32296e+08	5.65594e+08	4.26389e+08	6.80611e+08	1.08438	0.707654	-0.498883	down
45	4-Hydroxycinnamoylagmatine	Amino acid	1.37573e+08	7.80813e+07	5.28131e+07	1.09908e+08	1.50072e+08	8.91902e+07	1.0315e+07	7.8257e+06	1.62675e+07	8.08011e+07	9.7145e+06	3.22144e+07	1.30922	0.254419	-1.97472	down
46	2-Isopropylmalic acid	Amino acid	3.78399e+08	2.6862e+08	2.93951e+08	283684223	474939530	4.95192e+08	1.86298e+08	2.66894e+08	1.46721e+08	2.26008e+08	210044565	2.41452e+08	1.31532	0.582023	-0.780851	down
47	Formylanthranilic acid	Amino acid	4.60886e+08	712639340	5.36792e+08	5.40453e+08	2236164259	1147000335	1.65726e+08	2.3056e+08	1.24353e+08	1.5168e+08	1.05995e+08	9.41488e+07	1.11023	0.154858	-2.69098	down
48	Taurine	Amino acid	1.11558e+08	442177578	1401295062	1779246000	1083407185	1094576074	1.47908e+08	9.61073e+07	2.94244e+08	3.77527e+07	3.53526e+07	1.17656e+07	1.31953	0.105396	-3.2461	down
49	2-Amino-2-deoxy-D-gluconate	Carbohydrate	6.22339e+07	5.23011e+07	6.28631e+07	1.17921e+07	5.20924e+07	6.85334e+07	1.56295e+08	5.97006e+07	1.10665e+08	2.11724e+08	1.86714e+08	7.74061e+07	1.16766	2.59026	1.3731	up
50	Guanosine diphosphate mannose	Carbohydrate	2.57828e+07	90580.8	8.18472e+06	1.55593e+07	2.02478e+06	2.50114e+07	2.63417e+07	9.14324e+07	5.76903e+07	4.97561e+07	1.68984e+07	1.00006e+08	1.24251	4.46326	2.1581	up
51	Ribose 1,5-bisphosphate	Carbohydrate	2.11215e+07	2.85284e+07	1.83042e+07	2.21648e+07	1.90015e+07	2.49162e+07	1.18283e+07	1.96298e+07	1.75841e+07	1.64176e+07	1.12094e+07	1.27972e+07	1.32936	0.667477	-0.58321	down
52	Ribose 1-phosphate	Carbohydrate	8.20502e+08	1069785393	6.86152e+08	4.25278e+08	6.78322e+08	1184219567	3.70141e+08	2.12485e+08	229766273	2.18608e+08	2.96838e+08	2.07348e+08	1.48659	0.315605	-1.66381	down
53	N-Acetyl-D-glucosamine	Carbohydrate	2.89522e+08	4.34239e+08	327179415	2.48697e+08	314217400	3.31662e+08	154069446	1.29053e+08	148057928	1.92301e+08	2.91314e+08	1.49044e+08	1.32552	0.546816	-0.870873	down
54	N-Acetyl-D-mannosamine 6-phosphate	Carbohydrate	1545378413	1731833454	1864594632	9.43911e+08	1653572272	1796092845	6.39754e+08	6.64602e+08	7.47239e+08	7.91039e+08	5.82391e+08	454485507	1.60524	0.406854	-1.29742	down
55	Gluconolactone	Carbohydrate	5.10724e+08	4.73419e+08	4.57423e+08	4.02567e+08	5.03142e+08	4.74222e+08	3.35626e+08	3.5943e+08	3.03505e+08	3.60715e+08	361775262	2.59358e+08	1.5835	0.701901	-0.510662	down
56	Trehalose	Carbohydrate	1.53983e+08	1.21291e+08	1.43465e+08	1.45616e+08	1.14723e+08	9.80043e+07	1.42552e+07	1.74242e+07	7.91552e+07	1.42439e+07	1.52728e+07	2.56307e+07	1.52885	0.213597	-2.22704	down
57	L-Fucose	Carbohydrate	774847371	6.08958e+08	7.34435e+08	9.0643e+08	7.51224e+08	7.52259e+08	8.21055e+07	2.63576e+08	1.72779e+08	1.47874e+08	7.21046e+07	1.32527e+08	1.61146	0.192345	-2.37823	down
58	6-Phospho-2-dehydro-D-gluconate	Carbohydrate	1.26699e+08	1.23862e+08	1.08441e+08	1.61114e+08	1.17921e+08	1.13976e+08	6.25824e+07	9.30166e+07	7.58563e+07	7.73481e+07	6.25112e+07	7.09145e+07	1.5662	0.58806	-0.765964	down
59	Maleic acid	Carbohydrate	3544418992	3095496180	3567556377	3206490097	3361950293	2988225853	1739339169	1579664514	1250383414	1602643098	2361983462	1173320854	1.67218	0.491159	-1.02574	down
60	L-Malic acid	Carbohydrate	30637523426	28882531902	31340133056	30464454249	30009188434	27686048105	14743402138	13188708931	11071269326	15190561556	19414641717	10501033781	1.71684	0.469834	-1.08978	down
61	D-Galactose	Carbohydrate	1379871646	1251313490	1783246608	1854509158	1793127214	1424426683	4.99862e+08	6.4467e+08	530089382	6.73546e+08	865914402	5.62208e+08	1.66111	0.39807	-1.32891	down
62	D-Fructose	Carbohydrate	2.71361e+08	4.87722e+08	9.87326e+08	7.10851e+08	1.40674e+08	3.14065e+08	6.30833e+07	7.38735e+07	2.57715e+07	1.2333e+08	6.53542e+07	3.15118e+07	1.28106	0.131499	-2.92688	down
63	UDP-D-Xylose	Carbohydrate	1.12375e+08	125296730	1.70325e+08	1.53007e+08	1.45459e+08	1.26035e+08	1.49519e+08	1.18376e+08	9.16163e+07	8.24503e+07	5.06902e+07	8.8715e+07	1.12655	0.698341	-0.517997	down
64	Sucrose	Carbohydrate	5.71818e+07	50998830	5.17103e+07	6.05832e+07	5.88629e+07	5.05248e+07	2.03289e+07	3.30364e+07	4.00778e+07	3.25461e+07	2.94573e+07	4.98977e+07	1.37332	0.622516	-0.683818	down
65	Digalacturonate	Carbohydrate	1.00823e+07	7.32702e+06	1.12311e+07	1.63808e+07	1.99202e+07	2.14053e+07	1.05476e+07	9.21533e+06	6.95851e+06	6.53174e+06	9.11087e+06	7.71225e+06	1.11035	0.579944	-0.786015	down
66	D-Arabinose	Carbohydrate	2.73984e+08	9.53835e+08	7.98034e+08	1967097681	1198603208	1832684060	7.74254e+08	4.15144e+08	4.50155e+08	258589664	2.57725e+08	2.51868e+08	1.18349	0.342775	-1.54467	down
67	Lactate	Carbohydrate	9.83947e+08	2690677469	2373925271	3232575498	2163330740	2837054152	3.43734e+08	2.59702e+08	1.7745e+08	8.46452e+07	3.60027e+08	7.61081e+07	1.50292	0.0911434	-3.45572	down
68	Dethiobiotin	Cofactors and Vitamins	4.46721e+07	1.13852e+08	34244323	8.10908e+07	7.19221e+07	4.79927e+07	3.05932e+06	2.6225e+06	9.47036e+06	6.28877e+07	1.66761e+07	6.76992e+06	1.26782	0.257726	-1.95609	down
69	Retinol	Cofactors and Vitamins	9.36619e+06	8.13005e+06	8.94331e+06	6.24578e+06	8.2036e+06	9.06994e+06	5.00852e+06	4.87614e+06	5.76261e+06	7.59231e+06	7.06271e+06	4.64937e+06	1.25683	0.699609	-0.51538	down
70	Biotin	Cofactors and Vitamins	3.35029e+07	4.11397e+07	3.25141e+07	3.05026e+07	2.99926e+07	3.54451e+07	659641	2.68722e+06	2.71748e+06	1.64352e+06	528807	2.16045e+06	1.63763	0.0511928	-4.28791	down
71	Alpha-Tocotrienol	Cofactors and Vitamins	1.78117e+07	1.95721e+07	1.39879e+07	1.04681e+07	9.71634e+06	1.27405e+07	1.09648e+06	5.83824e+06	5.13069e+06	2.55082e+06	628982	2.80336e+06	1.47169	0.214108	-2.22359	down
72	Retinal	Cofactors and Vitamins	4.21639e+06	3.62372e+06	4.41796e+06	4.31882e+06	4.73262e+06	3.83191e+06	3.55449e+06	3.03931e+06	2.52963e+06	2.28308e+06	2.5249e+06	2.63854e+06	1.45341	0.65907	-0.601496	down
73	Niacinamide	Cofactors and Vitamins	7.41303e+08	7.82961e+08	6.85079e+08	8.33235e+08	8.04952e+08	7.61083e+08	5.28577e+08	4.55193e+08	4.98584e+08	5.43074e+08	3.97922e+08	4.64089e+08	1.57466	0.626531	-0.674542	down
74	Nicotinamide riboside	Cofactors and Vitamins	5.14099e+07	5.89504e+07	3.92366e+07	5.4315e+07	5.29124e+07	4.94686e+07	2.69384e+07	1.89233e+07	2.16606e+07	3.14405e+07	2.38999e+07	19273204	1.54907	0.464052	-1.10764	down
75	all-trans-5,6-Epoxyretinoic acid	Cofactors and Vitamins	1.09285e+07	2.67962e+06	1.07351e+07	1.22541e+07	1.01878e+07	1.02029e+07	870573	4.12584e+06	6.09312e+06	2.71891e+06	3.31613e+06	685613	1.30415	0.312525	-1.67796	down
76	7,8-Dihydromonapterin	Cofactors and Vitamins	4.43396e+07	2.17517e+07	3.67984e+07	4.01898e+07	3.06029e+07	3.22911e+07	2.07286e+07	2.36942e+07	1.66029e+07	2.19685e+07	2.04439e+07	1.74234e+07	1.31918	0.586781	-0.769106	down
77	Pyrimidodiazepine	Cofactors and Vitamins	9.57475e+07	2.49662e+08	1.87662e+08	1.91286e+08	2.16392e+08	1.64456e+08	4.41709e+07	6.90474e+07	115343272	6.66231e+07	6.70244e+07	53937950	1.39401	0.376533	-1.40915	down
78	Riboflavin	Cofactors and Vitamins	5.99728e+06	1.21295e+07	9.5108e+06	9.62358e+06	8.24019e+06	6.9047e+06	7219.66	676791	3.2387e+06	4.63081e+06	7867.09	3.18295e+06	1.5568	0.224103	-2.15777	down
79	3-Methylthiopropionic acid	Energy	8.65152e+08	8.8259e+08	9.55689e+08	7.20411e+08	7.86287e+08	7.64274e+08	5.77738e+08	5.86026e+08	6.86173e+08	7.36544e+08	6.36269e+08	5.69124e+08	1.44722	0.762277	-0.391613	down
80	Maslinic acid	Lipid	885488	2.63657e+06	1.3001e+06	959580	1.16014e+06	1.66263e+06	6.94058e+06	6.03882e+06	1.06269e+07	7.85718e+06	9.1645e+06	1.05115e+07	1.56043	5.94334	2.57127	up
81	11,12-EET	Lipid	3.56209e+06	9.31557e+06	3.49977e+06	4.92064e+06	2.92939e+06	5.80501e+06	4.44991e+07	4.47341e+06	3.47447e+07	2.9903e+07	4.60505e+07	3.68238e+07	1.35285	6.54274	2.70989	up
82	Costunolide	Lipid	2.84718e+06	1.17021e+07	1.16134e+07	1.04931e+07	2.13805e+06	9.43184e+06	4.60472e+07	1.83495e+07	2.8001e+07	4.51267e+07	2.81234e+07	2.4849e+07	1.38646	3.95011	1.98189	up
83	7-Dehydrodesmosterol	Lipid	9.42025e+06	1.40677e+07	7.00401e+06	5.6271e+06	2.52968e+06	1.33832e+07	7.20323e+06	1.72887e+07	2.02434e+07	2.73925e+07	1.85296e+07	1.796e+07	1.12744	2.08752	1.06179	up
84	Sphingosine	Lipid	1.35104e+07	2.01088e+07	1.25125e+07	1.08331e+07	9.08249e+06	2.81142e+07	1.46664e+07	1.597e+07	7.64863e+07	4.52916e+07	5.61468e+07	3.78119e+07	1.02959	2.61649	1.38763	up
85	Fisetin	Lipid	2.87513e+06	2.31764e+06	2.56395e+06	2.23592e+06	1.42728e+06	1.99812e+06	2.43838e+06	2.92739e+06	6.29861e+06	5.24244e+06	5.60913e+06	5.19111e+06	1.24289	2.06491	1.04608	up
86	Kaempferol	Lipid	2.34383e+07	2.3522e+07	2.43268e+07	2.40468e+07	2.26754e+07	2.37544e+07	2.79258e+07	3.05089e+07	2.83558e+07	3.27898e+07	3.174e+07	3.40332e+07	1.51801	1.30748	0.386791	up
87	Cyanidin 3-rutinoside	Lipid	1.3013e+06	776105	944326	904743	594973	971094	1.36469e+06	1.5314e+06	3.21134e+06	1.47604e+06	1.76874e+06	3.08016e+06	1.18811	2.2635	1.17855	up
88	Cyanidin 3-glucoside	Lipid	2.46819e+06	1.85711e+06	2.5309e+06	2.04996e+06	1.5473e+06	2.20089e+06	2.57546e+06	2.33444e+06	4.26652e+06	3.96506e+06	4.89024e+06	6.85815e+06	1.1315	1.9669	0.975925	up
89	16-Hydroxy hexadecanoic acid	Lipid	1.01014e+07	3.1171e+06	3.39234e+06	2.48591e+06	2.3473e+06	1.14966e+07	1.01203e+07	3.57322e+06	1.08269e+07	1.85733e+07	2.07108e+07	1.45259e+07	1.09986	2.37793	1.2497	up
90	Citicoline	Lipid	6.67147e+06	1.59311e+07	8.9402e+06	1.01131e+07	1.02465e+07	1.30847e+07	4.74741e+07	4.07778e+07	1.1069e+07	1.37793e+07	2.41595e+07	1.34025e+07	1.02043	2.31834	1.21309	up
91	Juvenile hormone III	Lipid	970324	5.11206e+06	896989	878311	650795	940453	6.65553e+06	9.33444e+06	8.04651e+06	3.60078e+06	6.78961e+06	6.51415e+06	1.40166	4.33287	2.11532	up
92	Lipoxin B4	Lipid	4.69079e+06	3.05907e+06	2.15918e+06	5.46135e+06	2.15449e+06	2.19349e+06	5.13565e+06	1.02754e+08	4.91206e+07	1.25999e+07	2.55556e+07	7.27156e+07	1.0737	13.5854	3.76398	up
93	Neoabietic acid	Lipid	2.23582e+06	430631	654379	2.80325e+06	2.68887e+06	561632	6.71566e+06	6.93931e+06	1.5277e+06	4.89198e+06	4.20673e+06	8.50105e+06	1.23634	3.49695	1.8061	up
94	Piceatannol	Lipid	1.15094e+06	1.0378e+06	574580	822707	804069	734970	2.2869e+06	3.48074e+06	1.38009e+06	1.537e+06	1.66639e+06	2.52149e+06	1.3823	2.5117	1.32866	up
95	2-Hydroxybutyric acid	Lipid	8.23984e+08	1053738297	8.35114e+08	7.49889e+08	8.08722e+08	7.5635e+08	2.60197e+08	4.79288e+08	4.16629e+08	519233156	5.15781e+08	3.87393e+08	1.50288	0.512853	-0.963382	down
96	Ethylmethylacetic acid	Lipid	6114922487	8565992279	1415092982	5171188440	3511510069	1.07697e+08	1045002214	635337898	9.30307e+07	7.78935e+07	4.9592e+08	2.54297e+08	1.2063	0.104534	-3.25795	down
97	Gamma-Linolenic acid	Lipid	5.35115e+07	6.34905e+07	4.70883e+07	4.70044e+07	5.15472e+07	5.9056e+07	4.38866e+07	2.48582e+07	4.45496e+07	3.76963e+07	3.1988e+07	3.35805e+07	1.43686	0.673176	-0.570945	down
98	Perillyl alcohol	Lipid	3.82488e+08	5.14834e+08	3.46293e+08	2.51202e+08	3.16138e+08	3.95461e+08	1.79535e+08	1.99346e+07	8.09263e+07	1.24795e+08	1.25257e+08	5.87984e+07	1.48313	0.26706	-1.90476	down
99	13S-hydroxyoctadecadienoic acid	Lipid	1290610064	2151619020	1620739307	9.44517e+08	1358192046	2122909115	1063186422	5.19646e+07	520139118	6.59615e+08	8.74847e+08	3.06788e+08	1.40658	0.366392	-1.44854	down
100	CE(5:0)	Lipid	4.04293e+06	7.03263e+06	3.74851e+06	3.96446e+06	3.03305e+06	4.96911e+06	810395	135830	1.35125e+06	927196	1.05193e+06	105381	1.47627	0.163564	-2.61208	down
101	(S)-2,3-Epoxysqualene	Lipid	3.91377e+06	5.85588e+06	3.61651e+06	3.50036e+06	2.18225e+06	4.70083e+06	303622	104564	1.14091e+06	1.93295e+06	2.25421e+06	212579	1.37754	0.25027	-1.99844	down
102	(6Z)-Octadecenoic acid	Lipid	1.07931e+07	1.08006e+07	10677404	8.77112e+06	1.25519e+07	1.26921e+07	957022	2.49375e+06	4.37067e+06	4.96034e+06	3.62477e+06	656745	1.56221	0.257419	-1.95781	down
103	4a-Methylzymosterol	Lipid	5.62875e+07	5.89897e+07	6.33262e+07	4.51395e+07	5.56935e+07	5.60591e+07	1.50475e+07	1.96198e+07	2.01331e+07	2.61947e+07	2.60611e+07	1.33247e+07	1.59498	0.358815	-1.47869	down
104	Isopentenyl adenosine	Lipid	5.98451e+06	9.0296e+06	7.19704e+06	5.38376e+06	7.75833e+06	6.91948e+06	4.5748e+06	6.34434e+06	1.96646e+06	3.79791e+06	2.60296e+06	1.57401e+06	1.29571	0.493474	-1.01895	down
105	alpha-Spinasterol	Lipid	7.6151e+07	8.5547e+07	1.05984e+08	7.55308e+07	9.73037e+07	9.49009e+07	4.87846e+07	6.48025e+07	7.51512e+07	4.0575e+07	4.32501e+07	3.45578e+07	1.37779	0.573611	-0.801856	down
106	3,4-Dihydrospheroidene	Lipid	5.02828e+06	8.02694e+06	8.17723e+06	6.26148e+06	5.94864e+06	6.03247e+06	1.26511e+06	35902.9	596813	208485	1.31826e+06	84644.4	1.59185	0.0888971	-3.49172	down
107	3beta,5beta-Ketodiol	Lipid	1.91072e+07	2.44138e+07	2.46779e+07	1.99962e+07	2.05565e+07	2.31039e+07	3.15286e+06	2.55767e+06	2.39688e+06	3.19249e+06	4.91542e+06	2.71529e+06	1.63571	0.143571	-2.80016	down
108	3,4-Dihydroanhydrorhodovibrin	Lipid	2.28034e+07	3.4378e+07	3.32762e+07	2.33853e+07	2.35964e+07	3.00612e+07	826418	797209	4.43844e+06	4.05431e+06	4.66991e+06	1.9206e+06	1.5961	0.0997423	-3.32565	down
109	Isoalantolactone	Lipid	6.38798e+07	6.94234e+07	6.17303e+07	5.01245e+07	4.22835e+07	4.36707e+07	2.00395e+07	1.30877e+07	1.8247e+07	2.59808e+07	2.50151e+07	1.62171e+07	1.51299	0.358148	-1.48137	down
110	8,11,14-Eicosatrienoic acid	Lipid	1.01102e+07	1.01222e+07	1.14501e+07	8.13322e+06	8.24432e+06	9.8666e+06	388035	6.09839e+06	462961	2.0418e+06	445678	549518	1.53189	0.172397	-2.53619	down
111	Capsidiol	Lipid	1406303023	1044580306	1530418460	1091620912	1268706716	1316530390	2.94069e+08	7.07001e+08	7.02719e+08	6.69498e+08	224698516	5.76215e+08	1.49132	0.414486	-1.2706	down
112	Farnesoic acid	Lipid	3046665490	2437233086	3213936074	2088965255	2521641339	2488416097	2.54928e+08	9.7438e+08	7.24105e+08	6.15835e+08	2.78216e+08	6.94821e+08	1.58288	0.22424	-2.15689	down
113	Acetylcholine	Lipid	1.85573e+08	2.14839e+08	2.22531e+08	137592871	1.77918e+08	1.76002e+08	3.12068e+07	7.68451e+07	9.07839e+07	1.14903e+08	1.09357e+08	1.09496e+08	1.43327	0.477895	-1.06524	down
114	N6-(delta2-Isopentenyl)-adenosine 5-monophosphate	Lipid	4.5109e+06	3.71293e+06	4.82035e+06	4.27245e+06	5.28526e+06	5.04568e+06	699456	4.80893e+06	1.01652e+06	1.38256e+06	1.39619e+06	1.69438e+06	1.43181	0.397794	-1.32991	down
115	Prostaglandin I2	Lipid	1.85777e+07	1.81265e+07	1.58366e+07	1.97971e+07	1.36846e+07	1.5149e+07	2.41174e+06	4.82207e+06	4.73488e+06	4.67144e+06	6.5594e+06	3.48589e+06	1.59806	0.263764	-1.92268	down
116	Confertifolin	Lipid	3.8383e+08	5.64458e+08	4.90046e+08	470119377	5.0543e+08	3.94262e+08	2.78535e+08	207129580	2.24831e+08	1.30732e+08	1.02921e+08	2.10343e+08	1.51902	0.411122	-1.28236	down
117	(S)-Abscisic acid	Lipid	9.11646e+06	9.63746e+06	1.3803e+07	8.6321e+06	1.11328e+07	6.90814e+06	867270	297667	1.87694e+06	3.09549e+06	6.97013e+06	1.78188e+06	1.43137	0.251382	-1.99204	down
118	24-Methylenecycloartanol	Lipid	1.21315e+07	1.08207e+07	1.42196e+07	1.36436e+07	1.326e+07	1.49152e+07	1.27517e+06	1.33717e+06	4.80415e+06	2.06142e+06	6.69544e+06	1.57174e+06	1.57153	0.224649	-2.15426	down
119	10-Hydroxydecanoic acid	Lipid	2.32575e+08	6.4585e+07	143456347	1.46798e+08	1.21159e+08	1.00357e+08	3.80042e+07	1.41884e+07	1.53851e+07	4.02459e+07	3.73586e+07	2.40278e+07	1.46202	0.209178	-2.2572	down
120	12,13-DHOME	Lipid	1266318427	830314496	1669941308	1196058843	1039152170	6.29229e+08	8.65237e+08	5.43578e+08	1.2172e+07	5.67647e+08	3.5699e+08	4.76556e+08	1.30558	0.425603	-1.23242	down
121	Isoliquiritigenin	Lipid	2.73015e+08	1.9505e+08	5.26786e+08	1.3147e+08	6.14438e+07	6.9342e+07	9.96054e+06	2.14944e+06	6.61642e+06	722048	5.58133e+06	5.43602e+06	1.19939	0.0242349	-5.36677	down
122	Butyric acid	Lipid	1281973675	1355529588	1966174969	1222324167	1506515840	1440537328	1.60182e+07	7.34686e+08	1041496086	1058273843	1209721151	7.95991e+08	1.17655	0.553534	-0.853256	down
123	3-Keto-4-methylzymosterol	Lipid	5.67122e+06	6.05643e+06	7.88923e+06	6.21569e+06	5.10538e+06	6.60622e+06	838909	499829	4.19841e+06	3.95637e+06	4.63671e+06	4.76536e+06	1.23501	0.50329	-0.99054	down
124	Androstenedione	Lipid	3.31241e+06	6.04169e+06	7.1814e+06	6.71012e+06	6.94227e+06	6.23738e+06	333273	66255.2	3.58057e+06	2.25623e+06	3.12174e+06	2.32864e+06	1.40298	0.320841	-1.64007	down
125	Acetoacetic acid	Lipid	2049138488	1768227028	1840612126	1898555903	1858026382	1854190659	9.84842e+08	1451308743	1636753863	1287020442	1324094756	1798779541	1.27449	0.752772	-0.409715	down
126	Alpha-Linolenic acid	Lipid	7.91199e+07	2.46083e+08	3.29883e+08	3.23307e+08	4.73839e+08	4.05828e+08	1.70229e+08	1.67948e+08	2.4627e+08	1.74956e+07	5.68909e+07	5.92918e+07	1.11279	0.386492	-1.37149	down
127	1-Hexadecanol	Lipid	3.21354e+06	3.80697e+06	5.41516e+06	7.38861e+06	5.69983e+06	4.93328e+06	3.13694e+06	2.77032e+06	2.67361e+06	2.50555e+06	2.04435e+06	1.91575e+06	1.4089	0.494019	-1.01736	down
128	Norlinolenic acid	Lipid	6.40644e+06	7.73659e+06	1.38123e+07	1.63647e+07	6.81434e+06	6.22331e+06	7.06639e+06	4.289e+06	4.89371e+06	2.7984e+06	2.82644e+06	2.91519e+06	1.10718	0.432185	-1.21028	down
129	Quercetin	Lipid	1.53762e+07	1.69388e+07	1.69718e+07	1.71349e+07	1.63372e+07	1.67082e+07	1.402e+07	1.37231e+07	1.32024e+07	1.3914e+07	1.4962e+07	1.54052e+07	1.55177	0.856832	-0.222916	down
130	4,5-Dihydroorotic acid	Nucleotide	1.60702e+06	1.56987e+06	1.59674e+06	1.57329e+06	1.58093e+06	6.87911e+06	1.38586e+07	2.99189e+07	3.66201e+06	6.74733e+07	3.06334e+07	4.3864e+07	1.17218	12.792	3.67717	up
131	ADP	Nucleotide	4.94384e+07	122.546	122.546	122.546	122.546	1.63719e+07	2.51533e+08	1.7724e+08	9.75042e+07	9.38105e+07	2.034e+07	6.74153e+07	1.15699	10.7557	3.42703	up
132	Cytosine	Nucleotide	1.67143e+08	3.16695e+08	2.10066e+08	1.60139e+08	1.61819e+08	2.30604e+08	9.57141e+08	4.42874e+08	3.00744e+08	3.87188e+08	7.76414e+08	2.74661e+08	1.08026	2.51834	1.33247	up
133	CMP	Nucleotide	4.75099e+08	9.44777e+08	5.72687e+08	3.63795e+08	4.36697e+08	6.24104e+08	2.04962e+09	1.07689e+09	6.29578e+08	8.69582e+08	1.79086e+09	6.2308e+08	1.05134	2.06007	1.0427	up
134	Adenosine	Nucleotide	11840270152	23822422441	18999061096	7517861844	17543496154	20294546918	4069006892	6696597864	5073023466	6934409910	9147279849	2496593349	1.32448	0.344108	-1.53907	down
135	Adenylsuccinic acid	Nucleotide	1691393073	1143981412	1443351659	1869399157	1600182358	1246137291	2.1041e+08	6.50533e+07	1.49418e+07	4.8417e+07	2.27073e+08	4.34612e+07	1.72513	0.067748	-3.88368	down
136	Xanthylic acid	Nucleotide	1.4542e+07	1.76159e+07	1.44911e+07	1.63221e+07	1.67615e+07	1.18116e+07	1.20522e+07	8.19703e+06	8.28063e+06	9.11977e+06	8.96079e+06	7.21842e+06	1.56619	0.588009	-0.766091	down
137	Allantoin	Nucleotide	6.83712e+07	6.64791e+07	7.39093e+07	6.16158e+07	3.52151e+07	9.19157e+06	1.81984e+07	5.14738e+06	4.1926e+06	7.39854e+06	1.38302e+07	1.62293e+07	1.29568	0.20648	-2.27592	down
138	Uracil	Nucleotide	1609419110	1362273704	1037861458	1.60288e+08	1613307720	1.48498e+08	9.14367e+07	55195536	1.51198e+08	3.52799e+07	3.40254e+07	3.01423e+07	1.29249	0.066976	-3.90021	down
139	Thymidine	Nucleotide	2.41138e+08	2.59493e+08	2.9981e+08	412617475	3.28566e+08	310958477	2.28615e+08	1.96408e+08	1.96641e+08	2.57008e+08	2.16461e+08	2.02743e+08	1.32364	0.700577	-0.513385	down
140	Xanthine	Nucleotide	5.52211e+08	1131683372	1006971265	8.28753e+08	8.72818e+08	8.05706e+08	3.84272e+08	3.57234e+08	313574780	413547375	382813023	2.33796e+08	1.58699	0.40115	-1.31778	down
141	N2-gamma-Glutamylglutamine	Peptide	1.84005e+08	2.63141e+08	1.66619e+08	1.55911e+08	1.64209e+08	1.76238e+08	1.0927e+08	1.79847e+08	1.32404e+08	1.37295e+08	1.35492e+08	8.86571e+07	1.15215	0.705296	-0.503699	down
142	Anserine	Peptide	2.15582e+06	1.21208e+06	1.39215e+06	1.02656e+06	1.61319e+06	716204	419847	554638	408069	671819	419886	930978	1.24195	0.419571	-1.25301	down
143	Betaxolol	Others	8.98874e+06	8.63959e+06	8.48503e+06	8.11947e+06	9.89209e+06	8.47925e+06	1.28963e+07	1.15119e+07	1.21859e+07	1.19486e+07	1.21726e+07	1.36883e+07	1.56658	1.4144	0.500195	up
144	5-Nitro-2-(3-phenylpropylamino)benzoic acid	Others	83899.3	34423.6	39115.7	30628.4	26572.4	57247	1.17201e+06	75346.7	1.18111e+06	1.46988e+06	755463	1.0411e+06	1.3633	20.9459	4.3886	up
145	Carboprost	Others	1.85783e+06	8.93646e+06	2.10733e+06	2.81766e+06	3.55463e+06	5.31047e+06	1.44804e+07	8.68316e+06	1.07515e+07	1.7168e+07	1.3131e+07	8.67267e+06	1.36494	2.96476	1.56791	up
146	Lovastatin	Others	1.98324e+07	6.76084e+06	6.99297e+06	1.25661e+07	7.4007e+06	6.11504e+06	1.92897e+07	2.61159e+07	1.34355e+07	3.92067e+07	2.73094e+07	2.41566e+07	1.24728	2.50576	1.32525	up
147	Quillaic acid	Others	202637	83252.2	187616	62658.3	73822.8	141222	230983	5.00225e+06	5.48006e+06	3.6816e+06	2.76131e+06	3.77211e+06	1.34853	27.8596	4.8001	up
148	Triethylamine	Others	122.546	122.546	122.546	122.546	122.546	122.546	122.546	122.546	9.26004e+07	6.79197e+07	4.94344e+07	6.55914e+07	1.13254	374751	18.5156	up
149	Pravastatin	Others	145126	131116	48138	106731	22949.9	51236.2	5.21194e+06	5.16925e+06	7.83863e+06	1.39491e+06	3.30457e+06	1.38884e+06	1.38179	48.1066	5.58816	up
150	S-Succinylglutathione	Others	1.3934e+07	172053	6.13212e+06	8.06889e+06	6.48222e+06	2.16944e+06	2.55724e+07	4.19323e+07	2.12677e+07	1.39893e+07	9.28649e+06	2.67094e+07	1.2087	3.7544	1.90858	up
151	1H-Indole-3-carboxaldehyde	Others	1842694121	2283953349	1817013404	1571777182	1867159849	1847669653	6.93727e+08	1489912550	1234228866	1467691917	1334387218	1134243104	1.3315	0.654854	-0.610754	down
152	1,5-Naphthalenediamine	Others	8.57533e+08	1060657016	8.41406e+08	7.52797e+08	8.6355e+08	8.54984e+08	322853934	6.89432e+08	5.86122e+08	6.98693e+08	6.29993e+08	5.2293e+08	1.32792	0.659544	-0.60046	down
153	3-Methyl-L-tyrosine	Others	1.22647e+08	1.54295e+08	1.09192e+08	1.09478e+08	1.17729e+08	1.15106e+08	2.77216e+07	6.42544e+07	8.0129e+07	8.84128e+07	8.86611e+07	6.96222e+07	1.35364	0.574924	-0.798556	down
154	Exemestane	Others	2.70729e+07	3.35801e+07	1.99047e+07	2.21665e+07	2.53163e+07	1.32466e+07	2.18357e+06	1.86941e+06	3.5605e+06	3.29047e+06	1.29526e+06	1.227e+06	1.53027	0.0950279	-3.39551	down
155	S-Inosyl-L-homocysteine	Others	4.31153e+07	7.43454e+07	2.29354e+07	5.3368e+07	3.65362e+07	2.9246e+07	5.30848e+06	2.72516e+06	2.17776e+06	2.13201e+06	3.8798e+06	1.50396e+06	1.42645	0.0683006	-3.87196	down
156	gamma-L-Glutamyl-D-alanine	Others	9.15538e+08	1442215640	6.46096e+08	8.46738e+08	8.99887e+08	8.89676e+08	6.70459e+08	8.15666e+08	6.31878e+08	7.86974e+08	2.50057e+08	453801721	1.01143	0.639847	-0.6442	down
157	3-Indoleacrylate	Others	7.64163e+07	1.13221e+08	4.51874e+07	5.84925e+07	5.24369e+07	5.41728e+07	7.40337e+06	5.08337e+07	3.91825e+07	3.65954e+07	1.94055e+07	2.0824e+07	1.16293	0.435691	-1.19862	down
158	Nitrendipine	Others	1.96107e+07	2.67236e+07	2.28174e+07	1.58461e+07	2.43586e+07	1.79793e+07	1.27823e+07	49486.5	1.3587e+07	2.38726e+07	1.57715e+07	3.08337e+06	1.02137	0.543023	-0.880915	down
159	alpha-Naphthyl-beta-D-glucuronide	Others	3.80674e+06	3.32894e+06	4.484e+06	2.74395e+06	3.19591e+06	3.93596e+06	208291	175442	120507	739105	791628	59120.9	1.59981	0.0974201	-3.35964	down
160	3-Androstanol	Others	1.96973e+07	3.24137e+07	2.33011e+07	1.96037e+07	2.26261e+07	2.42819e+07	35869.7	31840.2	3.59893e+06	3.56888e+06	801871	108184	1.59501	0.057394	-4.12296	down
161	Temazepam	Others	2.18385e+07	2.25714e+07	2.68565e+07	2.37579e+07	2.4184e+07	1.91277e+07	5.83873e+06	4.14156e+06	6.73334e+06	7.29878e+06	7.45095e+06	3.79737e+06	1.61937	0.254892	-1.97204	down
162	Ethyl oleate	Others	2.17454e+07	1.97604e+07	17721437	1.40672e+07	1.37915e+07	1.59714e+07	2.64835e+06	5.01211e+06	5.20664e+06	6.50989e+06	5.54345e+06	3.94933e+06	1.56263	0.280133	-1.83582	down
163	2-Hydroxyphenethylamine	Others	101387000000	102866000000	84439576392	86888770089	87241277159	86279863502	24324972385	53294120676	53504518841	52939248676	49704606102	44525527820	1.54117	0.506814	-0.980472	down
164	Tridemorph	Others	5.59654e+07	5.69584e+07	3.8423e+07	8.49138e+07	4.28227e+07	3.01096e+07	2.03531e+07	1.41429e+07	3.14992e+07	1.34573e+07	1.56003e+07	1.79743e+07	1.29168	0.365555	-1.45184	down
165	Propazine	Others	8.90079e+08	7.56028e+08	8.03157e+08	9.07314e+08	7.34913e+08	6.69694e+08	3.0638e+08	2.69739e+08	2.09413e+08	1.41712e+08	1.21797e+08	1.35456e+08	1.60713	0.248782	-2.00705	down
166	(S,E)-Zearalenone	Others	2.10548e+07	1.86036e+07	1.8762e+07	1.90729e+07	1.7303e+07	1.56591e+07	4.67218e+06	5.29308e+06	5.77027e+06	5.59213e+06	3.83821e+06	4.50057e+06	1.63242	0.268583	-1.89656	down
167	Mirtazapine	Others	1.34109e+07	1.46287e+07	9.18818e+06	1.41255e+07	9.26471e+06	1.14127e+07	2.10709e+06	5.60157e+06	2.85526e+06	4.64802e+06	1.85895e+06	456401	1.5221	0.243331	-2.03901	down
168	L-4-Hydroxyphenylglycyl-L-arginine	Others	8.98059e+06	8.88654e+06	9.72892e+06	1.0525e+07	8.39106e+06	7.76169e+06	4.54052e+06	4.67644e+06	2.44726e+06	1.76619e+06	1.52327e+06	1.12326e+06	1.55643	0.29622	-1.75526	down
169	9-Riburonosyladenine	Others	3.2006e+07	3.07266e+07	3.29376e+07	3.08151e+07	2.94794e+07	3.1771e+07	2.65023e+07	2.41517e+07	2.16949e+07	2.05055e+07	2.1797e+07	2.22164e+07	1.55407	0.729045	-0.45592	down
170	Anastrozole	Others	1.06733e+07	1.18388e+07	1.08869e+07	1.31455e+07	1.24651e+07	9.61203e+06	8.2383e+06	4.764e+06	6.7025e+06	7.8395e+06	1.00449e+07	4.93307e+06	1.34978	0.619662	-0.690447	down
171	Gemfibrozil	Others	2.67699e+07	2.28949e+07	2.59164e+07	2.28166e+07	2.39933e+07	2.39707e+07	2.32187e+07	1.93647e+07	2.00524e+07	2.22594e+07	2.17199e+07	1.9612e+07	1.34756	0.862432	-0.213517	down
172	3,4-Dihydroxybenzaldehyde	Others	2.98339e+08	1.81086e+08	187018786	177379382	1.63185e+08	1.88458e+08	1.61313e+08	1.25422e+08	1.72631e+08	1.0505e+08	3.65819e+07	1.44012e+08	1.14325	0.623196	-0.682242	down
173	Pyrimidine 5-nucleotide	Others	1.32528e+07	1.20948e+07	2.24787e+07	1.59548e+07	1.14593e+07	1.45958e+07	1.17148e+07	1.2342e+07	1.01665e+07	1.06181e+07	7.77719e+06	1.07765e+07	1.10659	0.705675	-0.502925	down
174	Nobiletin	Others	1.06614e+07	1.28073e+07	1.34218e+07	1.43251e+07	1.08707e+07	1.06798e+07	1.35652e+07	1.02251e+07	6.6613e+06	7.52165e+06	6.13898e+06	9.01627e+06	1.03354	0.730127	-0.453781	down
175	Cellobiono-1,5-lactone	Others	7.81276e+07	7.1346e+07	7.29936e+07	7.27853e+07	7.7232e+07	7.50947e+07	2.42869e+07	5.25568e+07	5.00644e+07	5.20729e+07	4.4404e+07	7.2606e+07	1.38966	0.661316	-0.596589	down
176	Cyclopeptine	Others	2.67596e+06	2.8267e+06	2.49026e+06	3.2344e+06	3.18697e+06	2.48741e+06	1.32728e+06	419044	2.37652e+06	1.58706e+06	384843	2.70488e+06	1.18866	0.520636	-0.941654	down
177	Procainamide	Others	6.15262e+07	2.2377e+08	2.15008e+08	3.96453e+08	9.43024e+08	4.13198e+08	2.94229e+07	1.2353e+07	2.81887e+07	2.95705e+07	3.44807e+07	6.22617e+06	1.10264	0.0622473	-4.00584	down
178	(S)-Reticuline	Others	9.3988e+07	6.74007e+08	5.60326e+08	9.12749e+08	7.92431e+08	2.149e+08	1.15252e+07	2.53326e+07	1.68344e+08	6.05323e+07	1.56031e+08	8.70071e+07	1.21295	0.156622	-2.67464	down
179	N(6)-Methyllysine	Others	4.20232e+08	6.10217e+08	1431043632	1138431387	1013849080	5.74123e+08	4.44923e+07	7.62204e+07	3.46303e+07	2.57974e+07	1.56066e+07	3.27955e+07	1.41673	0.0442458	-4.49832	down
180	D-allo-Isoleucine	Others	2422863507	6204209808	7863751802	5723337819	4657044280	5078094886	8.78432e+08	4.91668e+08	1798459602	8.06133e+08	2.84834e+08	6.27767e+08	1.46229	0.15297	-2.70868	down
181	2-Naphthylamine	Others	7.15984e+07	1.70657e+08	1.70907e+08	1.01261e+08	1.07968e+08	1.16558e+08	1.48022e+07	1.84831e+07	4.44562e+07	3.91541e+07	2.49915e+07	2.68965e+07	1.4466	0.22841	-2.1303	down
182	N-Methyl-2-pyrrolidinone	Others	2.5443e+08	484923699	3.33034e+08	4.73649e+08	3.93293e+08	8.0523e+08	2.51538e+08	2.40296e+08	2.7003e+08	3.07542e+07	3.32286e+08	2.80979e+07	1.10325	0.420104	-1.25118	down
183	Tamoxifen	Others	1.67651e+07	2.12934e+07	2.34395e+07	2.47901e+07	7.19077e+06	2.44184e+07	4.11582e+06	5.92203e+06	3.42227e+06	3.7854e+06	2.53644e+06	5.73799e+06	1.43712	0.216459	-2.20783	down
184	Cyanazine	Others	8.37252e+06	3.02899e+07	2.21497e+07	2.54865e+07	1.168e+07	2.64839e+07	4.86178e+06	1.41437e+06	6.01249e+06	2.08213e+06	3.09122e+06	8.18999e+06	1.35054	0.206102	-2.27857	down
185	Enalaprilat	Others	7.47522e+06	7.69807e+06	7.46305e+06	8.82356e+06	7.14819e+06	7.31798e+06	6.44296e+06	6.57375e+06	5.91149e+06	5.98514e+06	6.68323e+06	6.53319e+06	1.47748	0.830242	-0.268395	down
186	10-Hydroxycarbazepine	Xenobiotics	57172.9	2.35631e+06	23554.9	160283	127729	108543	2.11366e+06	668399	1.67692e+06	2.87981e+06	1.63445e+06	1.94996e+06	1.10443	3.8549	1.94669	up
187	1,2,3-Trihydroxybenzene	Xenobiotics	5.05006e+08	2.53507e+08	1.60837e+08	6.22742e+08	2.61068e+08	6.03146e+08	6.36605e+08	1.50079e+09	3.1096e+08	1.57141e+09	1.34183e+09	1.36448e+09	1.17613	2.79519	1.48295	up
188	Adipate	Xenobiotics	4.30726e+07	4.93852e+07	5.90464e+07	5.37165e+07	4.8009e+07	5.22168e+07	6.0456e+07	5.01803e+07	7.4709e+07	6.4093e+07	6.99295e+07	5.85217e+07	1.20386	1.23717	0.307045	up
189	Benzaldehyde	Xenobiotics	2.16701e+08	2.19116e+08	2.6604e+08	2.19724e+08	1.8866e+08	2.12442e+08	2.6521e+08	2.73922e+08	3.66201e+08	3.69834e+08	3.49388e+08	3.66313e+08	1.40096	1.50518	0.589933	up
190	Erythritol	Xenobiotics	1.12796e+08	1.03969e+08	9.88456e+07	9.41162e+07	3.2198e+08	1.05268e+08	1.08742e+08	4.25801e+08	2.80586e+08	3.14505e+08	1.2282e+09	1.07999e+09	1.03459	4.10744	2.03824	up
191	2-Furancarboxaldehyde	Xenobiotics	1.61509e+08	1.51281e+08	1.20358e+08	9.97795e+07	1.09692e+08	1.0461e+08	2.36651e+08	2.76683e+08	1.43438e+08	1.98697e+08	3.02772e+08	1.61607e+08	1.21901	1.76632	0.820747	up
192	5,6-Dihydro-5-fluorouracil	Xenobiotics	2962430006	3923025759	2985977309	2752979061	2928309953	2680077421	9.65246e+08	1775597108	1431715496	1887640671	1914444195	1378565616	1.48073	0.512988	-0.963003	down
193	4-Hydroxybenzoic acid	Xenobiotics	1197327544	1951206283	8.57562e+08	1086004441	8.71814e+08	1108594666	4.61692e+08	6.79184e+08	7.77231e+08	6.72911e+08	3.66934e+08	5.2992e+08	1.21587	0.493159	-1.01987	down
194	L-Theanine	Xenobiotics	6.76713e+08	1327833412	7.25621e+08	7.45622e+08	7.63655e+08	7.1906e+08	3.24543e+07	5.50265e+08	4.48395e+08	5.05541e+08	2.81593e+08	2.2519e+08	1.27126	0.412108	-1.27891	down
195	Caffeine	Xenobiotics	9.62179e+07	1.21747e+08	1.34387e+08	7.75642e+07	8.2165e+07	9.78312e+07	5.75983e+07	4.59124e+07	3.86947e+07	5.13372e+07	6.90532e+07	2.92824e+07	1.39815	0.478558	-1.06323	down
196	7-Methylxanthosine	Xenobiotics	6.34758e+06	7.86366e+06	1.42875e+07	4.89569e+06	1.03602e+07	9.68684e+06	4.15658e+06	1.18418e+06	1.33887e+06	880370	2.2168e+06	1.72347e+06	1.39067	0.215194	-2.21629	down
197	Phloroglucinol	Xenobiotics	4707778367	2266918459	4137758127	9312577048	5074345838	6.97543e+08	3.72015e+08	1301270718	5.83947e+08	4.87509e+08	1.08037e+08	5.72997e+08	1.17042	0.13077	-2.93489	down
198	Aspartame	Xenobiotics	5.34461e+07	5.2593e+07	4.50019e+07	5.10109e+07	4.22702e+07	3.77492e+07	1.81369e+07	3.80139e+07	2.68366e+07	2.6759e+07	2.06008e+07	2.37965e+07	1.44345	0.54647	-0.871785	down

## Sheet: Table S3
Table S3. List of DAMs between B and Control.
NO.	Compounds	Class	Control-1	Control-2	Control-3	Control-4	Control-5	Control-6	B-1	B-2	B-3	B-4	B-5	B-6	VIP	Fold_Change	Log2FC	Type
1	Betaine	Amino acid	1.09199e+10	7.13938e+09	1.17265e+10	1.45351e+10	1.35431e+10	1.4177e+10	6.41673e+10	9.31688e+10	8.1693e+10	7.82595e+10	7.92931e+10	1.88078e+10	1.30406	5.76602	2.52758	up
2	L-Leucine	Amino acid	1.27683e+07	1.29325e+07	8.97607e+06	8.62464e+06	7.9461e+06	1.18034e+07	3.77269e+07	3.59106e+07	4.8794e+07	2.74856e+07	2.67614e+07	2.36431e+07	1.33605	3.17714	1.66773	up
3	L-Asparagine	Amino acid	1.37018e+09	1.50681e+09	1.12911e+09	1.23328e+09	1.34635e+09	1.39416e+09	2.46714e+09	2.77171e+09	2.45584e+09	2.43386e+09	2.74534e+09	2.79975e+09	1.48365	1.96414	0.973898	up
4	4-Guanidinobutanoic acid	Amino acid	9.6257e+07	6.84344e+07	7.63824e+07	9.07251e+07	7.3174e+07	7.29863e+07	7.16182e+08	6.6423e+08	6.50306e+08	6.88466e+08	6.92541e+08	6.04317e+08	1.51367	8.40248	3.07082	up
5	4-Acetamido-2-aminobutanoic acid	Amino acid	5.08997e+07	7.76248e+07	5.7713e+07	3.82202e+07	4.55277e+07	5.07738e+07	9.61008e+07	1.47237e+08	1.1175e+08	1.41414e+08	1.1815e+08	1.7581e+08	1.34629	2.46434	1.3012	up
6	Se-Methylselenocysteine	Amino acid	2.24693e+08	1.4475e+08	1.5994e+08	1.6417e+08	1.46079e+08	1.61955e+08	5.81671e+08	6.64704e+08	9.00937e+08	6.2487e+08	6.69999e+08	6.86817e+08	1.4618	4.12246	2.04351	up
7	3,4-Dihydroxymandelic acid	Amino acid	9.07908e+07	9.9777e+07	1.15372e+08	9.35897e+07	6.49793e+07	5.20169e+07	2.04351e+08	1.51537e+08	2.09964e+08	1.83488e+08	1.90591e+08	1.59343e+08	1.39016	2.12821	1.08964	up
8	L-Cystathionine	Amino acid	3.69322e+07	3.46452e+07	1.93894e+07	7.04587e+07	3.70912e+07	2.9879e+07	3.58563e+08	6.57749e+08	7.91343e+08	5.41322e+08	6.18285e+08	1.32769e+09	1.28395	18.8049	4.23303	up
9	gamma-Glutamyl-beta-cyanoalanine	Amino acid	1.46357e+07	1.85341e+07	1.54935e+07	1.13742e+07	1.26108e+07	1.26013e+07	2.15094e+07	2.6606e+07	3.43653e+07	2.95176e+07	2.94907e+07	3.47807e+07	1.37139	2.06769	1.04802	up
10	D-Ornithine	Amino acid	2.23165e+09	2.16506e+09	2.1637e+09	2.37621e+09	1.89992e+09	2.08017e+09	2.98423e+09	3.64741e+09	2.75219e+09	3.02364e+09	2.26244e+09	2.5904e+09	1.13882	1.33628	0.41822	up
11	Kynurenic acid	Amino acid	1.94283e+07	2.62695e+07	1.89339e+07	2.08121e+07	2.06658e+07	1.72699e+07	3.04169e+07	3.09092e+07	2.65311e+07	3.43261e+07	2.53341e+07	2.62941e+07	1.23633	1.40875	0.49442	up
12	Tryptophanol	Amino acid	2.9874e+08	6.24092e+08	3.053e+08	2.50781e+08	3.13431e+08	3.92127e+08	1.04953e+09	1.03333e+09	3.45264e+08	8.13515e+08	7.46737e+08	1.34635e+09	1.12996	2.44212	1.28813	up
13	5-Methylthioadenosine	Amino acid	1.01603e+09	7.36331e+08	8.57787e+08	1.53853e+09	1.0358e+09	5.3345e+08	1.34205e+09	1.76354e+09	1.15913e+09	1.62345e+09	1.9448e+09	1.85589e+09	1.13134	1.69447	0.760833	up
14	N-Acetylleucine	Amino acid	9.59957e+07	7.74118e+07	8.77594e+07	9.15747e+07	8.57258e+07	1.84553e+08	1.36495e+08	2.26491e+08	2.04437e+08	1.50215e+08	1.44711e+08	2.11456e+08	1.0934	1.72355	0.78538	up
15	4-(Glutamylamino) butanoate	Amino acid	1.37875e+08	1.63535e+08	1.82188e+08	1.53834e+08	2.14811e+08	1.2521e+08	1.55539e+08	2.55841e+08	2.43719e+08	3.01659e+08	3.05128e+08	3.41319e+08	1.12926	1.64019	0.713861	up
16	Urocanic acid	Amino acid	2.64489e+07	3.08514e+07	4.059e+06	6.14606e+06	5.77385e+06	7.21191e+06	8.72322e+07	2.38495e+07	8.37779e+07	1.3558e+08	6.81064e+07	1.33824e+07	1.02863	5.11768	2.35549	up
17	Linatine	Amino acid	3.18026e+07	4.58726e+07	3.81492e+07	4.98736e+07	3.78552e+07	3.40079e+07	8.8912e+07	7.18174e+07	3.36166e+07	6.12602e+07	7.10363e+07	4.98875e+07	1.00183	1.58498	0.664466	up
18	Oxoadipic acid	Amino acid	415.154	415.154	415.154	415.154	415.154	415.154	1.42206e+09	1.13078e+09	3.69204e+08	8.75519e+08	9.76426e+08	4.85532e+08	1.41087	2.11147e+06	21.0098	up
19	L-Aspartate-semialdehyde	Amino acid	1.61488e+07	1.6597e+07	1.68848e+07	5.58654e+07	1.7176e+07	9.90531e+07	8.3915e+08	7.28628e+08	1.3821e+08	1.26388e+08	1.19489e+08	5.95183e+08	1.08856	11.4874	3.52198	up
20	Quinate	Amino acid	3.71862e+07	3.4916e+07	3.84788e+07	3.55374e+07	3.76935e+07	3.88579e+07	4.14236e+08	4.72456e+08	3.71728e+08	4.91584e+08	4.54761e+08	5.2423e+08	1.6099	12.2558	3.61539	up
21	5-Hydroxyindoleacetic acid	Amino acid	2.3466e+08	2.21963e+08	2.21748e+08	2.17927e+08	2.27603e+08	2.22004e+08	2.31973e+08	2.30618e+08	2.35247e+08	2.43034e+08	2.46223e+08	2.33464e+08	1.21183	1.05547	0.0778814	up
22	Ciliatine	Amino acid	1.44547e+08	415.154	415.154	415.154	415.154	415.154	8.69742e+07	1.75007e+08	1.15694e+08	1.34504e+08	2.37848e+08	8.82669e+07	1.19866	5.79939	2.5359	up
23	Diaminopimelic acid	Amino acid	2.23623e+08	4.04753e+08	3.54462e+08	2.88688e+08	2.31006e+08	2.35081e+08	4.50683e+08	3.95059e+08	3.80934e+08	3.96566e+08	3.70096e+08	4.47273e+08	1.20812	1.40458	0.490135	up
24	2-Phenylethanol	Amino acid	4.53459e+08	3.83335e+08	4.96894e+08	3.38414e+08	3.93865e+08	3.94583e+08	5.01059e+07	6.59025e+07	1.85523e+08	1.05327e+08	8.11919e+07	9.08815e+07	1.45431	0.235286	-2.08752	down
25	L-Proline	Amino acid	7.28911e+10	6.40272e+10	6.94618e+10	8.6315e+10	6.43447e+10	6.16054e+10	3.19138e+10	3.02888e+10	1.88429e+10	3.06954e+10	2.85911e+10	2.42233e+10	1.44911	0.393066	-1.34716	down
26	Phenylacetic acid	Amino acid	3.07767e+08	2.47436e+08	3.25315e+08	2.19249e+08	2.57545e+08	2.54287e+08	3.05109e+07	4.05758e+07	1.25387e+08	6.57684e+07	5.04167e+07	6.48114e+07	1.44439	0.234221	-2.09406	down
27	4-Guanidinobutanal	Amino acid	1.08775e+08	1.31494e+08	1.26484e+08	1.47011e+08	3.52847e+08	1.26246e+08	5.22415e+07	1.33474e+07	4.43314e+07	3.01913e+07	5.88745e+07	4.73917e+07	1.08742	0.24815	-2.01072	down
28	L-Isoleucine	Amino acid	1.46433e+11	1.70526e+11	1.39965e+11	1.18618e+11	1.40096e+11	1.2805e+11	1.98264e+10	6.43003e+10	3.81709e+10	4.77086e+10	4.29385e+10	6.50195e+09	1.44005	0.260104	-1.94284	down
29	Aminoadipic acid	Amino acid	1.47476e+09	1.57308e+09	1.87793e+09	1.52461e+09	1.78211e+09	1.63045e+09	6.74219e+08	8.49456e+08	8.17836e+08	9.20291e+08	8.86557e+08	1.1372e+09	1.42605	0.535901	-0.899962	down
30	Formylanthranilic acid	Amino acid	4.60886e+08	7.12639e+08	5.36792e+08	5.40453e+08	2.23616e+09	1.147e+09	1.10715e+08	1.20252e+08	5.76279e+07	2.24998e+08	2.20291e+08	2.27091e+08	1.00355	0.170569	-2.55157	down
31	N-Acetylhistidine	Amino acid	5.34164e+08	2.40654e+08	3.19033e+08	9.4984e+08	4.13125e+08	3.68991e+08	3.7336e+07	6.63569e+07	1.54297e+08	6.87698e+07	8.33874e+07	6.90163e+07	1.15835	0.169567	-2.56008	down
32	N-Acetylglutamic acid	Amino acid	7.74472e+07	4.28109e+07	7.03195e+07	8.61426e+07	5.42475e+07	6.78072e+07	3.33766e+07	3.39806e+07	3.44695e+07	3.13931e+07	2.82134e+07	3.76749e+07	1.29067	0.499299	-1.00202	down
33	L-Kynurenine	Amino acid	7.66035e+07	8.79994e+07	6.11776e+07	1.21068e+08	6.34771e+07	5.34504e+07	2.93169e+07	3.4761e+07	2.31688e+07	4.3124e+07	4.03044e+07	2.71293e+07	1.21326	0.426508	-1.22935	down
34	beta-Alanyl-L-lysine	Amino acid	1.58901e+09	3.7195e+09	1.03665e+09	1.55666e+09	1.3709e+09	1.32818e+09	7.72e+08	2.19146e+08	2.38691e+08	2.66971e+08	3.3765e+08	1.13249e+08	1.1304	0.18373	-2.44434	down
35	D-Lysopine	Amino acid	3.11284e+08	5.83418e+08	1.93862e+08	2.85373e+08	2.45662e+08	2.48099e+08	1.71858e+08	2.19978e+07	7.59392e+07	2.28125e+07	2.98272e+07	6.09623e+07	1.1952	0.205278	-2.28435	down
36	N2-Succinyl-L-glutamic acid 5-semialdehyde	Amino acid	1.12874e+07	8.33556e+06	8.94303e+06	1.04692e+07	7.9224e+06	6.38751e+06	3.70997e+06	4.05907e+06	2.96191e+06	3.52184e+06	3.92523e+06	3.20104e+06	1.38993	0.400769	-1.31916	down
37	D-Octopine	Amino acid	7.42038e+08	6.11073e+08	5.11815e+08	7.25339e+08	5.4733e+08	4.95585e+08	9.4957e+07	8.37249e+07	7.57207e+07	7.83302e+07	7.32648e+07	7.59275e+07	1.46942	0.132646	-2.91435	down
38	Subaphylline	Amino acid	6.36254e+06	8.78813e+06	6.63366e+06	4.64977e+06	5.05622e+06	6.89676e+06	2.04115e+06	411031	3.06862e+06	2.75133e+06	1.08281e+06	863711	1.35778	0.2662	-1.90942	down
39	4-Hydroxycinnamoylagmatine	Amino acid	1.37573e+08	7.80813e+07	5.28131e+07	1.09908e+08	1.50072e+08	8.91902e+07	1.31195e+07	2.00602e+07	6.26227e+06	2.04274e+07	4.58809e+07	7.7726e+06	1.29832	0.183802	-2.44377	down
40	S-Adenosylhomocysteine	Amino acid	7.95905e+07	8.38739e+07	6.82214e+07	6.42944e+07	7.66866e+07	6.68924e+07	4.54005e+07	5.38581e+07	1.41793e+07	5.22785e+07	5.50938e+07	4.82053e+07	1.19375	0.612012	-0.708368	down
41	L-Glutamic acid	Amino acid	1.42062e+09	1.45812e+09	2.34366e+09	2.78695e+09	4.03279e+08	3.15264e+08	6.13263e+07	5.70136e+07	5.37535e+07	2.4438e+08	4.9601e+07	3.73521e+08	1.08093	0.0961969	-3.37787	down
42	Phenylacetylglycine	Amino acid	1.42892e+08	1.40104e+08	1.19186e+08	1.17571e+08	1.08422e+08	1.66752e+08	3.41801e+07	6.07234e+07	8.87608e+07	8.74879e+07	1.14522e+08	5.6472e+07	1.19402	0.55621	-0.846298	down
43	beta-Citryl-L-glutamate	Amino acid	7.66323e+06	1.08911e+07	9.67037e+06	8.89837e+06	8.88506e+06	8.01285e+06	6.08033e+06	6.613e+06	2.73507e+06	6.01565e+06	7.69783e+06	5.56221e+06	1.1781	0.642419	-0.638413	down
44	Tyrosol	Amino acid	1.13538e+08	2.12798e+07	7.47933e+07	9.00195e+07	9.67973e+07	6.92585e+07	1.66509e+07	2.03749e+07	4.39173e+07	2.41188e+07	1.8932e+07	1.54348e+07	1.18889	0.299405	-1.73983	down
45	L-Homophenylalanine	Amino acid	2.63849e+08	2.48331e+08	2.42117e+08	1.84164e+08	2.70874e+08	2.31531e+08	1.917e+08	1.46306e+08	1.36526e+08	1.64201e+08	1.9096e+08	1.21809e+08	1.26268	0.660368	-0.598658	down
46	N-Alpha-acetyllysine	Amino acid	2.33395e+10	2.89474e+10	2.28624e+10	2.02285e+10	2.30435e+10	2.26938e+10	2.15997e+10	2.16234e+10	1.16804e+10	1.7915e+10	1.82655e+10	1.21067e+10	1.0348	0.731252	-0.451559	down
47	L-Tryptophan	Amino acid	2.64152e+10	3.24991e+10	2.61666e+10	2.28752e+10	2.55586e+10	2.4893e+10	2.41919e+10	2.45086e+10	1.31064e+10	2.01842e+10	2.08486e+10	1.38046e+10	1.02311	0.736355	-0.441526	down
48	Pipecolic acid	Amino acid	5.36809e+09	5.20451e+09	4.7026e+09	4.56585e+09	4.35378e+09	4.57228e+09	3.91732e+09	4.62303e+09	2.71408e+09	3.79375e+09	3.78611e+09	3.79879e+09	1.11709	0.786769	-0.345987	down
49	Glutathione	Amino acid	1.93964e+07	4.44696e+07	2.938e+07	1.5647e+07	2.04853e+07	2.73833e+07	1.33485e+07	2.1165e+07	1.69785e+06	1.07821e+07	5.72906e+06	5.03955e+06	1.08587	0.368471	-1.44038	down
50	Dimethylglycine	Amino acid	7.41297e+08	3.98629e+08	9.00198e+08	9.47136e+08	8.7058e+08	7.83044e+08	5.22939e+08	6.40317e+08	3.25246e+08	6.83124e+08	3.36772e+08	4.33146e+08	1.00272	0.633832	-0.657827	down
51	Glutarate semialdehyde	Amino acid	2.41173e+08	3.18697e+08	2.37423e+08	2.22575e+08	2.538e+08	2.63443e+08	2.04226e+08	1.83314e+08	9.55085e+07	1.67342e+08	1.70932e+08	1.09995e+08	1.33941	0.605887	-0.722878	down
52	trans-Cinnamate	Amino acid	3.48034e+08	3.72271e+08	3.39093e+08	3.34266e+08	3.73471e+08	3.2106e+08	2.10268e+08	1.89745e+08	1.10184e+08	1.67206e+08	1.68527e+08	1.1236e+08	1.55768	0.458908	-1.12372	down
53	L-Tyrosine	Amino acid	5.26283e+09	6.38779e+09	5.57197e+09	5.53114e+09	5.94772e+09	5.49351e+09	3.76874e+09	3.86332e+09	1.80058e+09	3.4909e+09	3.42918e+09	2.65084e+09	1.48671	0.555742	-0.847514	down
54	N6-Acetyl-L-lysine	Amino acid	6.37777e+08	1.20829e+09	5.47265e+08	7.60519e+08	5.95042e+08	5.91106e+08	4.84819e+08	2.81962e+08	1.94398e+08	3.33342e+08	3.86079e+08	2.35304e+08	1.23601	0.441452	-1.17967	down
55	L-Dopa	Amino acid	1.04376e+08	8.9483e+07	9.65211e+07	9.29826e+07	9.99438e+07	8.4143e+07	6.86635e+07	6.69004e+07	4.64078e+07	6.13632e+07	6.29862e+07	4.40106e+07	1.48453	0.617379	-0.695771	down
56	5-Hydroxy-L-tryptophan	Amino acid	7.8138e+07	9.14871e+07	7.123e+07	8.41605e+07	7.87616e+07	7.59312e+07	3.00205e+07	2.05339e+07	1.35747e+07	2.63797e+07	2.39114e+07	1.73923e+07	1.59919	0.274776	-1.86367	down
57	L-Arogenate	Amino acid	1.10438e+08	1.2668e+08	1.23611e+08	1.13237e+08	1.20981e+08	1.15886e+08	7.63299e+07	8.20696e+07	4.76348e+07	6.78972e+07	6.99764e+07	5.32279e+07	1.53465	0.558691	-0.839878	down
58	N-Acetyl-D-tryptophan	Amino acid	6.60284e+07	9.23849e+07	6.5434e+07	6.45113e+07	7.31553e+07	7.09704e+07	6.15163e+07	3.31031e+07	2.17939e+07	3.46219e+07	4.10305e+07	2.0717e+07	1.37223	0.492001	-1.02327	down
59	L-2-Aminoadipate adenylate	Amino acid	1.23186e+07	1.35572e+07	7.71177e+06	7.4992e+06	7.71094e+06	9.60464e+06	5.11893e+06	4.8277e+06	2.10191e+06	4.42424e+06	3.42915e+06	3.56187e+06	1.38007	0.401761	-1.31559	down
60	L-Aspartic acid	Amino acid	8.75005e+09	1.01829e+10	8.43051e+09	5.17076e+09	9.50651e+09	9.99896e+09	5.54473e+09	5.0892e+09	3.36714e+09	4.66427e+09	4.78613e+09	4.91054e+09	1.36892	0.545008	-0.875651	down
61	Taurine	Amino acid	1.11558e+08	4.42178e+08	1.4013e+09	1.77925e+09	1.08341e+09	1.09458e+09	1.79482e+08	3.25478e+07	1.44141e+07	1.65373e+08	1.44172e+08	3.91742e+07	1.2153	0.0972832	-3.36167	down
62	Beta-Leucine	Amino acid	1.05409e+08	9.58821e+08	6.76402e+08	4.06211e+08	8.93513e+08	4.6164e+08	9.13296e+07	3.19669e+08	1.54024e+08	8.04794e+07	8.66246e+07	3.16388e+08	1.10915	0.299405	-1.73983	down
63	2-Isopropylmalic acid	Amino acid	3.78399e+08	2.6862e+08	2.93951e+08	2.83684e+08	4.7494e+08	4.95192e+08	1.50462e+08	2.01471e+08	2.49611e+08	3.41133e+08	1.71223e+08	1.17766e+08	1.13595	0.561178	-0.833469	down
64	N-Acetyl-L-phenylalanine	Amino acid	1.59657e+08	1.04034e+08	1.43355e+08	1.84053e+08	1.32928e+08	1.28716e+08	1.27922e+08	1.20253e+08	8.35626e+07	1.19747e+08	9.94136e+07	8.39082e+07	1.04588	0.744429	-0.425794	down
65	Oxidized glutathione	Amino acid	1.24344e+08	5.62449e+07	1.60823e+08	2.12486e+08	1.86577e+08	8.18835e+07	3.55491e+07	6.27851e+07	2.52414e+07	4.60092e+07	6.30893e+07	7.96135e+07	1.17112	0.379747	-1.39689	down
66	Acetylphosphate	Carbohydrate	4.80437e+07	4.00084e+07	3.81665e+07	3.37877e+07	3.60814e+07	3.88455e+07	1.93721e+09	5.31448e+08	2.66134e+09	5.02737e+08	2.02348e+09	6.17655e+08	1.12526	35.218	5.13824	up
67	2-Amino-2-deoxy-D-gluconate	Carbohydrate	6.22339e+07	5.23011e+07	6.28631e+07	1.17921e+07	5.20924e+07	6.85334e+07	3.46685e+08	3.96162e+08	4.17949e+08	4.36772e+08	3.57948e+08	4.42567e+08	1.49877	7.74034	2.9524	up
68	myo-Inositol	Carbohydrate	2.27763e+07	8.66008e+07	2.14912e+07	6.36949e+07	1.19902e+08	2.48839e+07	6.82891e+08	3.29882e+08	1.7174e+09	2.77858e+08	1.6234e+09	5.76184e+08	1.06351	15.3459	3.93978	up
69	D-Iditol	Carbohydrate	4.1911e+06	4.78995e+06	4.2277e+06	5.49545e+06	4.68456e+06	5.1172e+06	4.40805e+07	5.82151e+07	1.10209e+08	8.87191e+07	1.12361e+08	1.84304e+08	1.25871	20.9741	4.39054	up
70	Sorbitol 6-phosphate	Carbohydrate	4.5908e+06	3.50622e+06	2.95734e+06	575511	1.22891e+06	3.78661e+06	1.41566e+07	8.98301e+06	7.58348e+06	9.26382e+06	9.44964e+06	9.98397e+06	1.36307	3.56979	1.83584	up
71	Mannitol 1-phosphate	Carbohydrate	1.15501e+07	1.50644e+07	1.51509e+07	1.90364e+07	1.70554e+07	1.98271e+07	5.73072e+07	4.64417e+07	2.06173e+07	4.44396e+07	3.98921e+07	3.19906e+07	1.24221	2.46394	1.30097	up
72	Oxoglutaric acid	Carbohydrate	1.57737e+07	1.25526e+07	2.50603e+07	1.99255e+07	1.65529e+07	1.10672e+07	9.51872e+07	8.51085e+07	1.84107e+08	1.49267e+08	4.21923e+07	1.74329e+08	1.34112	7.23447	2.85489	up
73	Gluconolactone	Carbohydrate	5.10724e+08	4.73419e+08	4.57423e+08	4.02567e+08	5.03142e+08	4.74222e+08	6.71757e+08	5.76761e+08	5.26802e+08	6.16209e+08	5.70426e+08	4.9299e+08	1.20837	1.22451	0.292202	up
74	D-Myo-inositol 3,4,5,6-tetrakisphosphate	Carbohydrate	1.7416e+06	1.96887e+06	2.21923e+06	3.70277e+06	1.72954e+06	1.96739e+06	5.39928e+06	2.34926e+06	3.91045e+06	3.85638e+06	3.21256e+06	4.44157e+06	1.14972	1.73823	0.797616	up
75	Lactate	Carbohydrate	9.83947e+08	2.69068e+09	2.37393e+09	3.23258e+09	2.16333e+09	2.83705e+09	2.27311e+08	5.3813e+08	1.98385e+08	1.42114e+08	1.57066e+08	8.53156e+08	1.344	0.148175	-2.75463	down
76	L-Fucose	Carbohydrate	7.74847e+08	6.08958e+08	7.34435e+08	9.0643e+08	7.51224e+08	7.52259e+08	6.36344e+07	7.96368e+07	1.18404e+08	9.30462e+07	8.78978e+07	8.81952e+07	1.49373	0.117225	-3.09264	down
77	Sorbitol	Carbohydrate	7.77239e+08	5.09394e+08	6.12937e+08	1.06585e+09	6.90837e+08	6.41939e+08	6.18732e+07	8.94816e+07	1.29484e+08	1.10525e+08	9.7172e+07	9.69282e+07	1.40873	0.136212	-2.87608	down
78	Trehalose	Carbohydrate	1.53983e+08	1.21291e+08	1.43465e+08	1.45616e+08	1.14723e+08	9.80043e+07	5.38544e+07	4.67936e+07	1.50059e+07	1.81377e+07	1.66709e+07	1.90527e+07	1.43315	0.218143	-2.19665	down
79	Sucrose	Carbohydrate	5.71818e+07	5.09988e+07	5.17103e+07	6.05832e+07	5.88629e+07	5.05248e+07	4.2702e+07	3.21711e+07	3.19933e+07	3.84586e+07	3.4205e+07	3.40035e+07	1.40824	0.647342	-0.6274	down
80	S-Lactoylglutathione	Carbohydrate	1.20611e+08	9.46486e+07	1.50932e+08	2.60823e+08	1.60101e+08	1.02581e+08	5.37464e+07	5.21886e+07	9.3013e+07	5.37541e+07	6.11801e+07	6.72097e+07	1.09782	0.428339	-1.22318	down
81	Maleic acid	Carbohydrate	3.54442e+09	3.0955e+09	3.56756e+09	3.20649e+09	3.36195e+09	2.98823e+09	1.59307e+09	1.76016e+09	1.49783e+09	2.09915e+09	1.708e+09	1.72877e+09	1.58056	0.525548	-0.928107	down
82	L-Malic acid	Carbohydrate	3.06375e+10	2.88825e+10	3.13401e+10	3.04645e+10	3.00092e+10	2.7686e+10	1.48467e+10	1.63601e+10	1.36136e+10	1.85696e+10	1.51884e+10	1.74365e+10	1.59798	0.536337	-0.898789	down
83	D-Xylose	Carbohydrate	1.99424e+08	1.92105e+08	2.07351e+08	2.04094e+08	2.00407e+08	1.91046e+08	1.38562e+08	1.25833e+08	1.27723e+08	1.37885e+08	1.31059e+08	1.09521e+08	1.5923	0.645149	-0.632297	down
84	D-Galactose	Carbohydrate	1.37987e+09	1.25131e+09	1.78325e+09	1.85451e+09	1.79313e+09	1.42443e+09	1.44614e+08	1.2939e+08	8.98802e+08	1.24703e+08	4.08801e+08	1.11091e+08	1.51075	0.191578	-2.384	down
85	L-Iditol	Carbohydrate	2.30231e+08	2.89964e+08	2.82744e+08	1.6373e+08	2.28502e+08	2.21207e+08	4.5764e+07	4.70336e+07	4.30157e+07	4.0368e+07	4.29669e+07	4.17477e+07	1.55985	0.184199	-2.44066	down
86	Ribose 1-phosphate	Carbohydrate	8.20502e+08	1.06979e+09	6.86152e+08	4.25278e+08	6.78322e+08	1.18422e+09	3.5996e+08	2.9801e+08	2.08762e+08	3.13622e+08	2.84914e+08	2.54574e+08	1.33883	0.353567	-1.49994	down
87	6-Phospho-2-dehydro-D-gluconate	Carbohydrate	1.26699e+08	1.23862e+08	1.08441e+08	1.61114e+08	1.17921e+08	1.13976e+08	8.99133e+07	9.26655e+07	6.53258e+07	7.86629e+07	7.80567e+07	8.06615e+07	1.39203	0.645316	-0.631923	down
88	N-Acetyl-D-mannosamine 6-phosphate	Carbohydrate	1.54538e+09	1.73183e+09	1.86459e+09	9.43911e+08	1.65357e+09	1.79609e+09	7.09516e+08	7.96902e+08	4.82192e+08	8.7912e+08	8.43699e+08	8.70969e+08	1.41553	0.480568	-1.05719	down
89	Ribose 1,5-bisphosphate	Carbohydrate	2.11215e+07	2.85284e+07	1.83042e+07	2.21648e+07	1.90015e+07	2.49162e+07	1.68984e+07	1.36174e+07	1.19862e+07	1.39329e+07	1.17408e+07	1.24885e+07	1.38615	0.601805	-0.732631	down
90	Digalacturonate	Carbohydrate	1.00823e+07	7.32702e+06	1.12311e+07	1.63808e+07	1.99202e+07	2.14053e+07	4.22857e+06	3.79746e+06	4.39782e+06	4.10124e+06	4.63077e+06	3.44927e+06	1.32732	0.284957	-1.81118	down
91	D-Arabinose	Carbohydrate	2.73984e+08	9.53835e+08	7.98034e+08	1.9671e+09	1.1986e+09	1.83268e+09	1.77937e+08	2.17822e+08	2.2655e+08	2.8403e+08	2.23345e+08	1.08953e+08	1.23581	0.176338	-2.50359	down
92	D-Fructose	Carbohydrate	2.71361e+08	4.87722e+08	9.87326e+08	7.10851e+08	1.40674e+08	3.14065e+08	1.20254e+08	1.18738e+08	3.59674e+07	1.1226e+08	2.97606e+08	4.57172e+07	1.06199	0.250874	-1.99497	down
93	Succinic acid	Carbohydrate	8.82431e+08	1.09958e+09	9.00815e+08	1.04555e+09	8.29939e+08	9.73576e+08	6.13179e+08	7.49097e+08	8.02654e+08	8.98377e+08	7.13597e+08	8.52626e+08	1.14174	0.80768	-0.308144	down
94	UDP-D-Xylose	Carbohydrate	1.12375e+08	1.25297e+08	1.70325e+08	1.53007e+08	1.45459e+08	1.26035e+08	7.99878e+07	9.85192e+07	7.94918e+07	1.00641e+08	9.10315e+07	1.41724e+08	1.15034	0.710386	-0.493325	down
95	Porphobilinogen	Cofactors and Vitamins	4.28206e+07	5.09409e+07	1.53118e+08	1.31108e+08	1.47313e+08	1.28892e+08	1.65766e+08	1.63528e+08	1.51012e+08	1.77057e+08	1.82103e+08	1.91095e+08	1.04643	1.57532	0.655642	up
96	Nicotinate D-ribonucleoside	Cofactors and Vitamins	1.79533e+08	7.76896e+08	6.60556e+08	1.86704e+08	6.03854e+08	5.54115e+08	1.31699e+09	1.40888e+09	7.1854e+08	1.15305e+09	8.27931e+08	1.078e+09	1.18272	2.19586	1.13479	up
97	Nicotinic acid mononucleotide	Cofactors and Vitamins	9.80211e+06	7.18633e+06	9.14077e+06	1.51979e+07	1.18974e+07	8.70936e+06	1.67035e+07	1.78373e+07	1.25887e+07	2.19063e+07	1.6609e+07	2.18778e+07	1.20225	1.73609	0.795839	up
98	S-Adenosylmethionine	Cofactors and Vitamins	5.36962e+07	2.79378e+07	3.5718e+07	7.50857e+07	6.78056e+07	2.98462e+07	6.9611e+07	7.05116e+07	7.9946e+07	9.25869e+07	8.59723e+07	1.0218e+08	1.142	1.72639	0.787759	up
99	Nicotinic acid	Cofactors and Vitamins	4.94083e+08	8.75053e+07	5.19434e+08	4.19356e+08	1.68563e+08	2.07077e+08	7.6122e+08	7.1831e+08	4.0482e+08	7.26319e+08	9.03034e+08	5.46923e+08	1.12431	2.14166	1.09873	up
100	Phosphoadenosine phosphosulfate	Cofactors and Vitamins	1.35638e+08	415.154	415.154	415.154	415.154	415.154	1.60423e+08	1.5651e+08	2.48162e+08	1.29023e+08	1.51847e+08	1.79239e+08	1.39967	7.55828	2.91806	up
101	Niacinamide	Cofactors and Vitamins	7.41303e+08	7.82961e+08	6.85079e+08	8.33235e+08	8.04952e+08	7.61083e+08	5.44711e+08	5.36278e+08	3.98636e+08	5.05305e+08	4.73306e+08	4.89002e+08	1.43635	0.639506	-0.64497	down
102	4-Pyridoxic acid	Cofactors and Vitamins	1.85828e+08	1.49767e+08	1.55053e+08	1.59933e+08	1.51394e+08	1.60354e+08	4.82731e+07	9.17368e+07	1.21637e+08	7.74893e+07	5.7961e+07	9.88318e+07	1.35866	0.515343	-0.956396	down
103	Pyrimidodiazepine	Cofactors and Vitamins	9.57475e+07	2.49662e+08	1.87662e+08	1.91286e+08	2.16392e+08	1.64456e+08	5.82237e+07	5.01243e+07	3.90807e+07	6.12695e+07	7.08864e+07	3.89321e+07	1.34352	0.288197	-1.79487	down
104	Biotin	Cofactors and Vitamins	3.35029e+07	4.11397e+07	3.25141e+07	3.05026e+07	2.99926e+07	3.54451e+07	566134	552260	577634	532509	888653	476507	1.50086	0.0176945	-5.82056	down
105	7,8-Dihydromonapterin	Cofactors and Vitamins	4.43396e+07	2.17517e+07	3.67984e+07	4.01898e+07	3.06029e+07	3.22911e+07	8.18269e+06	1.06742e+07	1.84689e+07	1.43181e+07	1.06176e+07	1.26946e+07	1.35032	0.363912	-1.45834	down
106	Nicotinamide riboside	Cofactors and Vitamins	5.14099e+07	5.89504e+07	3.92366e+07	5.4315e+07	5.29124e+07	4.94686e+07	3.76953e+07	2.57751e+07	2.43754e+07	3.16922e+07	2.83348e+07	3.2239e+07	1.35665	0.588038	-0.76602	down
107	Retinal	Cofactors and Vitamins	4.21639e+06	3.62372e+06	4.41796e+06	4.31882e+06	4.73262e+06	3.83191e+06	2.5814e+06	2.33886e+06	2.41081e+06	2.22051e+06	2.15532e+06	2.78489e+06	1.43911	0.576411	-0.79483	down
108	all-trans-5,6-Epoxyretinoic acid	Cofactors and Vitamins	1.09285e+07	2.67962e+06	1.07351e+07	1.22541e+07	1.01878e+07	1.02029e+07	411450	498727	474260	550335	1.95882e+06	574581	1.35232	0.0784055	-3.6729	down
109	Alpha-Tocotrienol	Cofactors and Vitamins	1.78117e+07	1.95721e+07	1.39879e+07	1.04681e+07	9.71634e+06	1.27405e+07	794492	638355	2.12188e+06	1.89749e+06	1.29537e+06	1.08751e+06	1.40878	0.0929467	-3.42745	down
110	Retinol	Cofactors and Vitamins	9.36619e+06	8.13005e+06	8.94331e+06	6.24578e+06	8.2036e+06	9.06994e+06	6.63992e+06	8.04152e+06	5.01845e+06	7.75354e+06	5.26638e+06	4.61459e+06	1.00358	0.747303	-0.420235	down
111	Riboflavin	Cofactors and Vitamins	5.99728e+06	1.21295e+07	9.5108e+06	9.62358e+06	8.24019e+06	6.9047e+06	4.76318e+06	3.99695e+06	14813.6	811179	7632.4	9220.34	1.42441	0.183242	-2.44818	down
112	Hydrogen phosphate	Energy	2.44214e+07	2.79985e+07	1.5601e+07	1.77233e+07	1.40947e+07	1.97908e+07	3.41849e+07	1.05762e+08	8.94652e+07	6.63711e+07	4.0375e+07	1.09796e+08	1.28541	3.72779	1.89832	up
113	Fructose 1,6-bisphosphate	Energy	1.66715e+08	1.75655e+08	4.21263e+08	5.66019e+08	3.85552e+08	4.12991e+08	1.83051e+09	9.63644e+08	9.4681e+08	5.7053e+08	4.86942e+08	1.13002e+09	1.13704	2.78568	1.47803	up
114	Dodecanoic acid	Lipid	2.31713e+08	3.69655e+08	2.84336e+08	2.49374e+08	4.89004e+08	4.12121e+08	7.60909e+08	7.39471e+08	7.73914e+08	4.34867e+08	3.84861e+08	5.9784e+08	1.1109	1.81311	0.858467	up
115	Docosahexaenoic acid	Lipid	122.546	122.546	122.546	122.546	122.546	122.546	5.73853e+07	1.11904e+08	1.27437e+08	1.26839e+08	8.33079e+07	1.41915e+08	1.42051	882374	19.751	up
116	Stearidonic acid	Lipid	2.43832e+07	122.546	122.546	122.546	122.546	122.546	1.03755e+08	2.12258e+08	1.65274e+08	1.15003e+08	3.57672e+08	1.19517e+08	1.23567	44.0242	5.46023	up
117	Choline	Lipid	2.8017e+08	2.12327e+08	3.00636e+08	2.81622e+08	2.24851e+08	2.36585e+08	3.17954e+08	4.07712e+08	5.36144e+08	4.31899e+08	4.72528e+08	4.76623e+08	1.31555	1.7204	0.782743	up
118	Maltol	Lipid	2.2189e+08	1.5803e+08	1.62346e+08	1.86847e+08	1.38783e+08	4.64386e+07	1.63224e+09	1.25009e+09	1.02814e+09	1.28943e+09	7.59726e+08	5.62381e+08	1.33639	7.13307	2.83452	up
119	Phosphorylcholine	Lipid	1.31409e+09	1.27426e+09	1.17755e+09	1.21786e+09	1.16311e+09	1.21474e+09	2.89333e+09	3.11595e+09	1.8722e+09	2.9672e+09	2.03878e+09	3.07328e+09	1.35837	2.16811	1.11643	up
120	Costunolide	Lipid	2.84718e+06	1.17021e+07	1.16134e+07	1.04931e+07	2.13805e+06	9.43184e+06	2.00352e+07	3.01227e+07	2.12709e+07	4.29195e+07	5.03563e+07	5.08436e+07	1.25709	4.46957	2.16014	up
121	Palmitoleic acid	Lipid	8.92082e+06	7.18864e+06	5.35063e+06	4.90033e+06	6.35323e+06	5.08228e+06	9.64937e+06	2.67827e+07	1.28262e+07	1.91692e+07	1.66471e+07	2.5572e+07	1.21909	2.92747	1.54966	up
122	Juvenile hormone III	Lipid	970324	5.11206e+06	896989	878311	650795	940453	1.09311e+07	1.1199e+07	1.38943e+07	2.03135e+07	2.72436e+07	2.40528e+07	1.32367	11.3912	3.50984	up
123	Sphingosine	Lipid	1.35104e+07	2.01088e+07	1.25125e+07	1.08331e+07	9.08249e+06	2.81142e+07	1.00188e+08	9.95115e+07	5.00326e+07	1.09098e+08	1.34621e+08	5.91487e+07	1.33069	5.86865	2.55303	up
124	Kaempferol	Lipid	2.34383e+07	2.3522e+07	2.43268e+07	2.40468e+07	2.26754e+07	2.37544e+07	3.76508e+07	3.40912e+07	3.88852e+07	3.74246e+07	3.77981e+07	3.43175e+07	1.48874	1.55306	0.635115	up
125	Fisetin	Lipid	2.87513e+06	2.31764e+06	2.56395e+06	2.23592e+06	1.42728e+06	1.99812e+06	3.27327e+06	3.95569e+06	4.38686e+06	4.44002e+06	3.9156e+06	3.48292e+06	1.34441	1.74797	0.805681	up
126	Neoabietic acid	Lipid	2.23582e+06	430631	654379	2.80325e+06	2.68887e+06	561632	8.05701e+06	9.05433e+06	1.04498e+07	1.44398e+07	1.46751e+07	2.14078e+07	1.31949	8.32931	3.0582	up
127	Hesperetin	Lipid	4.26346e+06	4.09682e+06	4.72854e+06	4.10125e+06	2.66827e+06	3.91448e+06	5.01864e+06	5.27772e+06	5.55178e+06	6.63491e+06	8.50212e+06	7.05797e+06	1.18026	1.60028	0.678323	up
128	Lipoxin B4	Lipid	4.69079e+06	3.05907e+06	2.15918e+06	5.46135e+06	2.15449e+06	2.19349e+06	1.49751e+07	1.88598e+07	4.44498e+07	7.8699e+06	2.59003e+07	1.94297e+07	1.14427	6.66812	2.73728	up
129	Erucic acid	Lipid	170855	778743	207854	786921	83487.8	433083	8.9302e+06	9.65002e+06	1.69383e+06	1.25595e+07	8.89513e+06	8.53194e+06	1.3125	20.4233	4.35215	up
130	7-Dehydrodesmosterol	Lipid	9.42025e+06	1.40677e+07	7.00401e+06	5.6271e+06	2.52968e+06	1.33832e+07	9.49984e+07	6.23807e+07	4.08356e+07	6.00634e+07	3.77268e+07	7.52509e+07	1.34143	7.13516	2.83495	up
131	Taraxerol	Lipid	768729	667462	593608	454996	1.06353e+06	596055	3.87963e+07	2.99711e+07	1.87252e+07	3.14477e+07	1.99525e+07	1.17805e+07	1.34459	36.3561	5.18413	up
132	Cyanidin 3-glucoside	Lipid	2.46819e+06	1.85711e+06	2.5309e+06	2.04996e+06	1.5473e+06	2.20089e+06	4.95553e+06	5.47233e+06	4.10629e+06	4.53062e+06	5.73163e+06	6.17591e+06	1.42809	2.44756	1.29135	up
133	Maslinic acid	Lipid	885488	2.63657e+06	1.3001e+06	959580	1.16014e+06	1.66263e+06	2.31719e+07	2.22838e+07	3.09179e+06	1.69279e+07	1.36444e+07	8.57496e+06	1.20364	10.1917	3.34933	up
134	Cyanidin 3-O-(6-O-malonyl-beta-D-glucoside)	Lipid	7.70224e+06	5.82393e+06	7.85783e+06	8.72463e+06	5.69205e+06	7.00696e+06	1.33989e+07	9.85208e+06	1.12607e+07	1.17617e+07	9.82584e+06	9.12593e+06	1.25326	1.52368	0.607559	up
135	Cortisone	Lipid	80667.1	136394	120259	181050	366742	69792.5	3.97647e+06	5.29748e+06	266006	7.17511e+06	5.09752e+06	3.39181e+06	1.21946	26.3947	4.72218	up
136	Cortisol	Lipid	8.21605e+06	2.77831e+07	6.44646e+06	1.41794e+07	4.22592e+06	5.03202e+06	3.60261e+07	2.92238e+07	8.66216e+06	5.11637e+07	3.72993e+07	3.07489e+07	1.07106	2.93132	1.55155	up
137	Traumatic acid	Lipid	7.29732e+06	6.63905e+06	6.4038e+06	6.28993e+06	7.19036e+06	5.93928e+06	6.62364e+06	7.33926e+06	7.88021e+06	7.66816e+06	7.86786e+06	7.47897e+06	1.03517	1.12823	0.17406	up
138	19(S)-HETE	Lipid	1.06344e+06	1.37957e+06	1.55291e+06	956566	934441	3.77658e+06	1.09099e+07	1.29435e+07	1.07459e+06	1.28257e+07	1.86254e+07	1.03268e+07	1.19133	6.90287	2.7872	up
139	(10S)-Juvenile hormone III diol phosphate	Lipid	258171	1.769e+06	156308	1.73288e+06	65436.3	611696	2.93826e+06	3.75685e+06	157682	4.36307e+06	3.65311e+06	3.81499e+06	1.10744	4.06749	2.02414	up
140	11,12-EET	Lipid	3.56209e+06	9.31557e+06	3.49977e+06	4.92064e+06	2.92939e+06	5.80501e+06	8.54061e+07	8.62334e+07	3.21588e+06	7.23018e+07	8.72359e+07	4.29256e+07	1.21317	12.5637	3.65119	up
141	Citicoline	Lipid	6.67147e+06	1.59311e+07	8.9402e+06	1.01131e+07	1.02465e+07	1.30847e+07	2.01338e+07	1.04404e+07	2.22304e+07	2.75224e+07	2.21947e+07	2.33175e+07	1.25244	1.93637	0.953358	up
142	Suberic acid	Lipid	5.23158e+06	6.64689e+06	988885	5.43737e+06	5.77886e+06	1.23829e+06	1.37691e+07	7.29903e+06	1.31081e+07	2.03841e+07	1.14877e+07	4.06523e+06	1.11786	2.76888	1.4693	up
143	Palmitic acid	Lipid	9.67877e+07	8.29977e+07	5.56696e+07	7.13958e+07	7.62988e+07	5.59974e+07	1.66129e+08	1.4929e+08	6.47818e+07	1.41457e+08	1.33319e+08	1.32481e+08	1.24293	1.79315	0.842497	up
144	CDP-glycerol	Lipid	7.88046e+06	1.21319e+07	9.77061e+06	1.5593e+07	7.90812e+06	8.37515e+06	2.00895e+07	1.84408e+07	1.14273e+07	2.27174e+07	1.27369e+07	1.28155e+07	1.05481	1.59307	0.671808	up
145	Acetoacetic acid	Lipid	2.04914e+09	1.76823e+09	1.84061e+09	1.89856e+09	1.85803e+09	1.85419e+09	1.48243e+09	1.3349e+09	1.54374e+09	1.41108e+09	1.44564e+09	1.44912e+09	1.435	0.76911	-0.378739	down
146	2-Hydroxybutyric acid	Lipid	8.23984e+08	1.05374e+09	8.35114e+08	7.49889e+08	8.08722e+08	7.5635e+08	6.65472e+08	6.0146e+08	3.21759e+08	5.08232e+08	5.3037e+08	3.94907e+08	1.27177	0.601098	-0.734327	down
147	Perillyl alcohol	Lipid	3.82488e+08	5.14834e+08	3.46293e+08	2.51202e+08	3.16138e+08	3.95461e+08	1.17861e+08	1.09216e+08	6.07906e+07	9.64568e+07	7.50066e+07	7.03958e+07	1.39953	0.240085	-2.05838	down
148	Abscisic aldehyde	Lipid	2.27609e+07	4.06846e+07	5.24024e+07	2.6867e+07	4.08503e+07	3.26961e+07	4.02379e+06	2.36674e+06	402071	4.45237e+06	512346	2.40656e+06	1.40147	0.0654943	-3.93249	down
149	Isoalantolactone	Lipid	6.38798e+07	6.94234e+07	6.17303e+07	5.01245e+07	4.22835e+07	4.36707e+07	1.26039e+07	3.87202e+06	1.67173e+07	1.93404e+07	1.79332e+07	2.08413e+07	1.40185	0.275762	-1.8585	down
150	Confertifolin	Lipid	3.8383e+08	5.64458e+08	4.90046e+08	4.70119e+08	5.0543e+08	3.94262e+08	8.02806e+07	1.27246e+08	2.63632e+08	2.8045e+08	2.58376e+08	2.85665e+08	1.31729	0.46139	-1.11594	down
151	Capsidiol	Lipid	1.4063e+09	1.04458e+09	1.53042e+09	1.09162e+09	1.26871e+09	1.31653e+09	1.80622e+08	2.79471e+08	5.0021e+08	4.56753e+08	4.37862e+08	4.34933e+08	1.44697	0.299008	-1.74174	down
152	Farnesoic acid	Lipid	3.04667e+09	2.43723e+09	3.21394e+09	2.08897e+09	2.52164e+09	2.48842e+09	2.51682e+08	3.54954e+08	1.19997e+09	6.04961e+08	4.5472e+08	5.24608e+08	1.44111	0.214656	-2.2199	down
153	(S)-Abscisic acid	Lipid	9.11646e+06	9.63746e+06	1.3803e+07	8.6321e+06	1.11328e+07	6.90814e+06	159472	81900.3	209284	122493	193996	214233	1.44961	0.0165689	-5.91537	down
154	Norlinolenic acid	Lipid	6.40644e+06	7.73659e+06	1.38123e+07	1.63647e+07	6.81434e+06	6.22331e+06	4.93458e+06	3.2424e+06	1.75349e+06	2.33592e+06	4.06205e+06	5.1833e+06	1.0774	0.375046	-1.41486	down
155	Abscisic alcohol	Lipid	1.92699e+07	2.56716e+07	2.03894e+07	1.88883e+07	1.79395e+07	1.63444e+07	6.20677e+06	8.34768e+06	7.02833e+06	9.94484e+06	9.88741e+06	5.54562e+06	1.41023	0.396282	-1.3354	down
156	(6Z)-Octadecenoic acid	Lipid	1.07931e+07	1.08006e+07	1.06774e+07	8.77112e+06	1.25519e+07	1.26921e+07	425694	508272	505739	1.1316e+06	474973	1.39217e+06	1.49353	0.0669589	-3.90058	down
157	Androstenedione	Lipid	3.31241e+06	6.04169e+06	7.1814e+06	6.71012e+06	6.94227e+06	6.23738e+06	110678	169254	2.24484e+06	785792	186499	201559	1.41613	0.10154	-3.29988	down
158	8,11,14-Eicosatrienoic acid	Lipid	1.01102e+07	1.01222e+07	1.14501e+07	8.13322e+06	8.24432e+06	9.8666e+06	407817	406342	6.89574e+06	376933	5.93689e+06	362110	1.30303	0.248346	-2.00958	down
159	Prostaglandin I2	Lipid	1.85777e+07	1.81265e+07	1.58366e+07	1.97971e+07	1.36846e+07	1.5149e+07	44184.6	43691.9	1.09037e+06	559325	2.12254e+06	1.14791e+06	1.4906	0.0495003	-4.33642	down
160	Tangeritin	Lipid	1.89262e+07	1.36571e+07	1.31916e+07	1.20033e+07	1.0045e+07	1.22048e+07	6.02952e+06	5.59755e+06	4.8856e+06	5.06735e+06	4.80791e+06	6.32416e+06	1.35746	0.408758	-1.29068	down
161	4a-Methylzymosterol	Lipid	5.62875e+07	5.89897e+07	6.33262e+07	4.51395e+07	5.56935e+07	5.60591e+07	1.03761e+07	9.09847e+06	1.31886e+07	1.13475e+07	9.91898e+06	8.32504e+06	1.49636	0.185561	-2.43004	down
162	alpha-Spinasterol	Lipid	7.6151e+07	8.5547e+07	1.05984e+08	7.55308e+07	9.73037e+07	9.49009e+07	2.59037e+07	3.07366e+07	3.19854e+07	3.48236e+07	3.00067e+07	3.25504e+07	1.46357	0.347404	-1.52531	down
163	3-Keto-4-methylzymosterol	Lipid	5.67122e+06	6.05643e+06	7.88923e+06	6.21569e+06	5.10538e+06	6.60622e+06	1.43463e+06	1.38337e+06	4.55417e+06	2.3089e+06	2.4851e+06	1.57585e+06	1.36015	0.366023	-1.44999	down
164	beta-Sitosterol	Lipid	4.10232e+07	3.46653e+07	2.00606e+07	3.36303e+07	8.71635e+06	4.34271e+07	2.52423e+06	221083	479935	431482	474115	1.31794e+06	1.31025	0.0300171	-5.05807	down
165	3beta,5beta-Ketodiol	Lipid	1.91072e+07	2.44138e+07	2.46779e+07	1.99962e+07	2.05565e+07	2.31039e+07	3.27107e+06	3.81009e+06	3.49191e+06	3.47888e+06	3.28809e+06	3.87675e+06	1.49854	0.160909	-2.63568	down
166	Dihydrozeatin riboside monophosphate	Lipid	6.35905e+06	4.99955e+06	7.11406e+06	5.13028e+06	7.33746e+06	6.30223e+06	1.29775e+06	1.13217e+06	894016	1.19683e+06	969344	925395	1.4749	0.172263	-2.53732	down
167	(S)-2,3-Epoxysqualene	Lipid	3.91377e+06	5.85588e+06	3.61651e+06	3.50036e+06	2.18225e+06	4.70083e+06	700904	841297	131553	130561	153624	118343	1.38225	0.0873503	-3.51704	down
168	24-Methylenecycloartanol	Lipid	1.21315e+07	1.08207e+07	1.42196e+07	1.36436e+07	1.326e+07	1.49152e+07	1.8082e+06	1.7666e+06	291873	319844	112515	363937	1.49699	0.059032	-4.08236	down
169	CE(5:0)	Lipid	4.04293e+06	7.03263e+06	3.74851e+06	3.96446e+06	3.03305e+06	4.96911e+06	115359	49597.8	1.90486e+06	84681.5	47056.2	2.20557e+06	1.3021	0.164502	-2.60382	down
170	3,4-Dihydroanhydrorhodovibrin	Lipid	2.28034e+07	3.4378e+07	3.32762e+07	2.33853e+07	2.35964e+07	3.00612e+07	660678	568135	888010	661286	587305	714771	1.47389	0.0243593	-5.35939	down
171	3,4-Dihydrospheroidene	Lipid	5.02828e+06	8.02694e+06	8.17723e+06	6.26148e+06	5.94864e+06	6.03247e+06	41442.4	20553.1	63764.1	58314.3	5236.44	85394	1.47512	0.00695894	-7.16692	down
172	(+)-(S)-Carvone	Lipid	2.53756e+08	2.14493e+08	3.0544e+08	2.20488e+08	2.34322e+08	2.5895e+08	1.17683e+08	1.46122e+08	1.66521e+08	1.67439e+08	2.31633e+08	1.68868e+08	1.19027	0.671126	-0.575344	down
173	9,10-DHOME	Lipid	2.98969e+06	4.33899e+06	7.23235e+06	5.73717e+06	5.88036e+06	5.85979e+06	4.33286e+06	3.49492e+06	1.13834e+06	1.07803e+06	1.0623e+06	955358	1.17826	0.376481	-1.40935	down
174	Alpha-Linolenic acid	Lipid	7.91199e+07	2.46083e+08	3.29883e+08	3.23307e+08	4.73839e+08	4.05828e+08	6.24655e+07	6.66397e+07	1.20034e+08	7.96118e+07	8.99455e+07	6.02251e+07	1.19797	0.257754	-1.95593	down
175	Docosapentaenoic acid (22n-3)	Lipid	1.4869e+08	3.27971e+08	1.40721e+08	2.68462e+08	2.42802e+08	2.48309e+08	2.17635e+08	1.45995e+08	8.40389e+07	1.04729e+08	1.21912e+08	8.12315e+07	1.02046	0.548705	-0.865896	down
176	Isopentenyl adenosine	Lipid	5.98451e+06	9.0296e+06	7.19704e+06	5.38376e+06	7.75833e+06	6.91948e+06	6.97506e+06	3.76221e+06	985255	2.89533e+06	3.61112e+06	1.72285e+06	1.15634	0.471978	-1.08321	down
177	Xanthoxin	Lipid	1.73796e+07	1.94793e+07	3.15088e+07	2.00774e+07	1.65798e+07	2.98611e+07	1.39154e+07	2.11117e+07	3.83536e+06	4.12612e+06	3.87221e+06	1.58018e+07	1.0403	0.464561	-1.10606	down
178	8,9-DiHETrE	Lipid	7.37203e+06	6.18279e+06	3.00458e+06	4.85096e+06	3.57297e+06	5.13521e+06	1.18e+06	2.84842e+06	3.8599e+06	2.48798e+06	514960	4.02244e+06	1.02539	0.495167	-1.01401	down
179	10-Hydroxydecanoic acid	Lipid	2.32575e+08	6.4585e+07	1.43456e+08	1.46798e+08	1.21159e+08	1.00357e+08	4.50318e+07	1.57592e+07	6.08544e+06	3.84366e+07	2.60933e+07	3.08585e+07	1.33717	0.200592	-2.31767	down
180	1-Hexadecanol	Lipid	3.21354e+06	3.80697e+06	5.41516e+06	7.38861e+06	5.69983e+06	4.93328e+06	1.70145e+06	1.76813e+06	2.3767e+06	2.08249e+06	1.67934e+06	1.5495e+06	1.39593	0.366335	-1.44876	down
181	Isoliquiritigenin	Lipid	2.73015e+08	1.9505e+08	5.26786e+08	1.3147e+08	6.14438e+07	6.9342e+07	1.43194e+07	3.21538e+07	4.98557e+06	3.03732e+07	2.28485e+07	3.50943e+07	1.03832	0.111188	-3.16893	down
182	Gamma-Linolenic acid	Lipid	5.35115e+07	6.34905e+07	4.70883e+07	4.70044e+07	5.15472e+07	5.9056e+07	3.44644e+07	2.99929e+07	2.18909e+07	3.09612e+07	2.52615e+07	2.97457e+07	1.50928	0.535648	-0.900644	down
183	13S-hydroxyoctadecadienoic acid	Lipid	1.29061e+09	2.15162e+09	1.62074e+09	9.44517e+08	1.35819e+09	2.12291e+09	2.84133e+08	2.86442e+08	6.18223e+08	3.53841e+08	2.98427e+08	3.20932e+08	1.44445	0.227853	-2.13383	down
184	12,13-DHOME	Lipid	1.26632e+09	8.30314e+08	1.66994e+09	1.19606e+09	1.03915e+09	6.29229e+08	2.41726e+08	6.28324e+07	6.86355e+07	2.13081e+08	1.08574e+08	1.959e+08	1.45972	0.134331	-2.89614	down
185	Quercetin	Lipid	1.53762e+07	1.69388e+07	1.69718e+07	1.71349e+07	1.63372e+07	1.67082e+07	1.37746e+07	1.45001e+07	1.31633e+07	1.43306e+07	1.31689e+07	1.16981e+07	1.46167	0.810675	-0.302804	down
186	20-HETE	Lipid	4.92116e+06	3.44583e+06	6.80149e+06	9.27716e+06	6.41664e+06	7.31664e+06	670956	394791	143688	376574	697046	123144	1.4955	0.0630243	-3.98795	down
187	N6-(delta2-Isopentenyl)-adenosine 5-monophosphate	Lipid	4.5109e+06	3.71293e+06	4.82035e+06	4.27245e+06	5.28526e+06	5.04568e+06	1.44679e+06	1.09664e+06	611717	967413	931035	959105	1.59282	0.217477	-2.20107	down
188	Pentadecanoic acid	Lipid	2.66011e+07	2.43186e+07	2.57449e+07	2.85182e+07	5.00621e+07	4.81388e+07	2.23642e+07	1.11195e+07	1.11723e+07	1.31385e+07	1.96528e+07	2.49487e+07	1.14223	0.503462	-0.990044	down
189	LysoPA(16:0/0:0)	Lipid	2.05693e+08	2.01703e+08	3.55459e+08	5.28094e+08	4.17118e+08	1.84415e+08	1.40345e+08	9.23495e+07	7.03597e+07	7.41454e+07	1.05316e+08	2.90072e+08	1.08149	0.408241	-1.29251	down
190	Ethylmethylacetic acid	Lipid	6.11492e+09	8.56599e+09	1.41509e+09	5.17119e+09	3.51151e+09	1.07697e+08	3.21281e+08	3.29875e+08	1.53402e+07	2.0834e+08	3.27677e+08	3.63681e+08	1.13355	0.0629337	-3.99002	down
191	Cytosine	Nucleotide	1.67143e+08	3.16695e+08	2.10066e+08	1.60139e+08	1.61819e+08	2.30604e+08	3.78441e+08	4.96169e+08	5.939e+08	6.32665e+08	5.5916e+08	6.12904e+08	1.39586	2.62601	1.39287	up
192	5-Aminoimidazole-4-carboxamide	Nucleotide	8.23191e+07	1.08389e+08	1.02515e+08	1.51913e+07	5.85886e+07	1.45077e+07	1.95089e+08	1.69116e+08	2.51222e+08	3.31697e+08	3.82587e+08	1.44942e+08	1.22613	3.8653	1.95058	up
193	4,5-Dihydroorotic acid	Nucleotide	1.60702e+06	1.56987e+06	1.59674e+06	1.57329e+06	1.58093e+06	6.87911e+06	6.28646e+07	4.88574e+07	3.02543e+07	2.51976e+07	1.98958e+07	1.42602e+07	1.19928	13.597	3.76521	up
194	Uridine	Nucleotide	772612	995917	608663	1.55e+06	1.24723e+06	1.48175e+06	2.35158e+06	1.65074e+06	1.57663e+06	2.36664e+06	2.97263e+06	2.57459e+06	1.21557	2.02711	1.01943	up
195	Cyclic AMP	Nucleotide	3.2508e+06	9.16574e+06	6.73146e+06	7.02112e+06	5.67869e+06	3.31064e+06	1.60931e+07	2.37099e+07	1.89373e+07	2.34702e+07	2.29701e+07	2.1463e+07	1.44669	3.60208	1.84883	up
196	GDP	Nucleotide	8.03532e+06	7.88696e+06	3.5291e+06	1.01951e+07	4.91764e+06	948060	2.76095e+07	3.2127e+07	2.07132e+07	1.86763e+07	3.09532e+07	2.15783e+07	1.38941	4.27059	2.09443	up
197	Guanine	Nucleotide	8.6701e+07	1.27431e+08	7.2814e+07	6.62614e+07	8.80875e+07	7.98779e+07	1.10382e+08	1.02968e+08	1.21317e+08	1.6522e+08	1.43664e+08	1.14111e+08	1.04983	1.45376	0.539793	up
198	5-Deoxyadenosine	Nucleotide	7.45235e+07	4.26593e+08	3.0336e+08	1.72614e+08	1.78344e+08	1.9749e+08	7.68433e+08	7.23434e+08	1.1474e+08	6.29585e+08	8.93488e+08	4.95201e+08	1.06115	2.67929	1.42185	up
199	5-Butyrylphosphoinosine	Nucleotide	415.154	415.154	415.154	415.154	415.154	415.154	5.17349e+06	1.57009e+07	4.05555e+07	3.80043e+07	2.52445e+07	2.24256e+07	1.33463	59056.1	15.8498	up
200	IMP	Nucleotide	108679	5.32758e+06	5.40407e+06	5.43821e+06	5.42574e+06	5.36364e+06	8.7585e+06	1.07286e+07	1.30537e+07	1.17261e+07	1.0122e+07	9.46607e+06	1.42419	2.35907	1.23822	up
201	GMP	Nucleotide	1.5768e+08	2.42712e+08	1.6577e+08	1.15215e+08	1.04074e+08	1.5654e+08	2.55205e+08	3.50268e+08	4.08164e+08	5.36732e+08	3.31555e+08	4.16746e+08	1.39282	2.44023	1.28701	up
202	CMP	Nucleotide	4.75099e+08	9.44777e+08	5.72687e+08	3.63795e+08	4.36697e+08	6.24104e+08	9.42508e+08	1.13295e+09	1.2724e+09	1.40603e+09	1.22379e+09	1.31608e+09	1.44638	2.13445	1.09387	up
203	CDP	Nucleotide	820303	5.81163e+06	444530	2.15703e+07	619267	1.53417e+06	3.86615e+07	1.92142e+07	2.77476e+07	1.71839e+07	1.44442e+07	1.85205e+07	1.21036	4.40815	2.14017	up
204	CTP	Nucleotide	257084	1.47687e+07	58106.2	8.38493e+06	1.25838e+06	32234.5	1.4447e+07	1.62635e+07	1.92102e+07	9.37659e+06	6.50029e+06	1.14484e+07	1.07825	3.11986	1.64148	up
205	Allantoin	Nucleotide	6.83712e+07	6.64791e+07	7.39093e+07	6.16158e+07	3.52151e+07	9.19157e+06	6.92346e+06	1.9218e+07	3.6934e+06	3.79596e+06	4.68133e+06	5.36785e+06	1.22242	0.138763	-2.84931	down
206	Adenosine	Nucleotide	1.18403e+10	2.38224e+10	1.89991e+10	7.51786e+09	1.75435e+10	2.02945e+10	9.75473e+09	5.38267e+09	4.40634e+09	9.446e+09	9.17012e+09	5.50225e+09	1.13841	0.436544	-1.1958	down
207	Hypoxanthine	Nucleotide	1.5204e+08	9.8345e+07	6.5695e+07	1.15887e+08	8.01446e+07	7.19455e+07	1.39063e+07	2.27936e+07	1.97036e+07	2.24299e+07	2.10862e+07	2.03763e+07	1.43352	0.205966	-2.27952	down
208	Xanthine	Nucleotide	5.52211e+08	1.13168e+09	1.00697e+09	8.28753e+08	8.72818e+08	8.05706e+08	5.1406e+08	4.78717e+08	1.59706e+08	4.72445e+08	4.99746e+08	3.18446e+08	1.35026	0.469999	-1.08927	down
209	Thymidine	Nucleotide	2.41138e+08	2.59493e+08	2.9981e+08	4.12617e+08	3.28566e+08	3.10958e+08	1.70378e+08	1.99009e+08	2.25938e+08	1.99666e+08	1.6425e+08	1.71004e+08	1.33959	0.610092	-0.712902	down
210	Adenylsuccinic acid	Nucleotide	1.69139e+09	1.14398e+09	1.44335e+09	1.8694e+09	1.60018e+09	1.24614e+09	1.20207e+08	1.22903e+08	7.41902e+07	1.55228e+08	1.86632e+08	1.47396e+08	1.57938	0.0896726	-3.47919	down
211	Triethylamine	Others	122.546	122.546	122.546	122.546	122.546	122.546	5.68361e+07	5.49124e+07	5.80089e+07	6.3302e+07	5.56949e+07	4.79347e+07	1.5098	457908	18.8047	up
212	Amino acid(Arg-)	Others	1.01289e+08	1.12107e+08	1.30768e+08	8.02297e+07	1.01331e+08	1.08379e+08	2.46416e+08	3.48646e+08	2.65513e+08	3.57609e+08	2.97227e+08	4.09218e+08	1.41873	3.03521	1.60179	up
213	5-Nitro-2-(3-phenylpropylamino)benzoic acid	Others	83899.3	34423.6	39115.7	30628.4	26572.4	57247	4.20376e+06	3.16855e+06	2.74321e+06	3.38654e+06	2.92795e+06	2.40708e+06	1.47096	69.2829	6.11443	up
214	(S)-Norlaudanosoline	Others	105973	146086	228617	477668	142358	268287	1.06625e+07	2.52177e+07	1.30809e+07	2.15907e+07	2.48549e+07	2.51085e+07	1.3982	88.0323	6.45996	up
215	Betaxolol	Others	8.98874e+06	8.63959e+06	8.48503e+06	8.11947e+06	9.89209e+06	8.47925e+06	9.92387e+06	1.12569e+07	1.24258e+07	1.24928e+07	1.20688e+07	1.34449e+07	1.32891	1.36136	0.445046	up
216	Metoclopramide	Others	1.05094e+07	9.64993e+06	9.86314e+06	1.00148e+07	9.79716e+06	1.01479e+07	1.25018e+07	1.18615e+07	1.161e+07	1.16416e+07	1.11082e+07	1.1971e+07	1.41116	1.17858	0.237051	up
217	Spectinomycin	Others	73985.6	368750	3464.11	26466.2	19982.6	102721	7.08524e+07	2.74242e+06	4.40077e+07	3.89266e+07	2.37022e+07	2.45956e+07	1.14436	344.033	8.4264	up
218	Mitomycin	Others	1.6035e+06	2.45745e+06	849373	791459	1.27504e+06	537569	2.03529e+08	1.90629e+08	3.18837e+08	2.60201e+08	2.58813e+08	2.34193e+08	1.47596	195.119	7.60821	up
219	Magnoflorine	Others	916906	1.08246e+06	1.80767e+06	245453	1.2032e+06	159816	3.62748e+06	3.41195e+06	3.54666e+06	4.01438e+06	2.50899e+06	3.91168e+06	1.4074	3.88166	1.95667	up
220	Lovastatin	Others	1.98324e+07	6.76084e+06	6.99297e+06	1.25661e+07	7.4007e+06	6.11504e+06	4.14064e+07	3.69162e+07	5.29312e+07	4.37125e+07	7.44559e+07	7.42816e+07	1.35189	5.42508	2.43964	up
221	Quillaic acid	Others	202637	83252.2	187616	62658.3	73822.8	141222	1.1125e+07	8.4473e+06	2.45176e+06	5.68872e+06	9.72564e+06	7.59805e+06	1.33679	59.9521	5.90574	up
222	Gingerol	Others	2.15354e+06	8.29793e+06	7.42837e+06	7.78965e+06	1.64158e+06	6.5069e+06	3.54839e+07	1.67709e+07	7.96076e+06	1.49272e+07	1.46177e+07	1.73663e+07	1.05986	3.16774	1.66346	up
223	Carboprost	Others	1.85783e+06	8.93646e+06	2.10733e+06	2.81766e+06	3.55463e+06	5.31047e+06	7.71599e+06	7.17336e+06	2.75927e+07	1.46857e+07	2.72497e+07	2.66691e+07	1.12175	4.51858	2.17587	up
224	(1R,6S)-6-Amino-5-oxocyclohex-2-ene-1-carboxylate	Others	5.68562e+07	3.0844e+07	5.80427e+07	4.93606e+07	2.38461e+07	2.50969e+06	7.87624e+07	5.0799e+07	4.42011e+07	1.14989e+08	1.09172e+08	8.57651e+07	1.03465	2.1841	1.12704	up
225	D-Galacturonolactone	Others	5.34103e+07	1.27882e+07	4.93078e+07	1.54587e+07	1.58386e+07	1.41255e+07	3.4136e+08	6.09714e+08	5.33788e+08	5.74818e+08	6.72191e+08	8.05073e+08	1.53825	21.9783	4.45801	up
226	Methyl beta-D-galactoside	Others	7.03647e+07	6.70127e+07	6.29053e+07	6.47058e+07	5.995e+07	5.89037e+07	7.97416e+07	8.86033e+07	9.83362e+07	9.04636e+07	8.9156e+07	7.48048e+07	1.44218	1.3576	0.441062	up
227	Pravastatin	Others	145126	131116	48138	106731	22949.9	51236.2	298319	407069	5.66657e+06	2.50131e+06	3.83716e+06	1.77384e+06	1.07142	28.6649	4.84121	up
228	beta-1,2-Mannotriose	Others	351926	1.10445e+06	614734	1.45363e+06	529920	1.63266e+06	2.00446e+07	3.24688e+06	2.25543e+07	2.71147e+07	1.40845e+07	1.73855e+07	1.37064	18.362	4.19865	up
229	Phenyl acetate	Others	2.99335e+09	1.20731e+09	2.55179e+09	2.38042e+09	1.64074e+09	1.06122e+09	2.87374e+09	3.1715e+09	2.61894e+09	3.8517e+09	3.90261e+09	2.81242e+09	1.15303	1.62494	0.700388	up
230	2-Hydroxyphenethylamine	Others	1.01387e+11	1.02866e+11	8.44396e+10	8.68888e+10	8.72413e+10	8.62799e+10	5.81691e+10	5.41103e+10	3.69115e+10	5.07799e+10	4.99626e+10	3.88949e+10	1.43325	0.526	-0.926865	down
231	2-Naphthylamine	Others	7.15984e+07	1.70657e+08	1.70907e+08	1.01261e+08	1.07968e+08	1.16558e+08	2.87475e+07	1.38449e+07	9.36958e+06	2.31689e+07	1.12831e+07	1.6998e+07	1.36234	0.139944	-2.83707	down
232	N(6)-Methyllysine	Others	4.20232e+08	6.10217e+08	1.43104e+09	1.13843e+09	1.01385e+09	5.74123e+08	1.33904e+07	1.79768e+07	5.81453e+07	3.28499e+07	2.70145e+07	3.4506e+07	1.29977	0.0354446	-4.81829	down
233	3-Indoleacrylate	Others	7.64163e+07	1.13221e+08	4.51874e+07	5.84925e+07	5.24369e+07	5.41728e+07	2.10727e+07	1.70584e+07	1.24528e+07	3.41646e+06	1.96562e+07	2.58729e+06	1.28529	0.190645	-2.39104	down
234	Propazine	Others	8.90079e+08	7.56028e+08	8.03157e+08	9.07314e+08	7.34913e+08	6.69694e+08	1.72765e+08	2.2191e+08	1.61751e+08	2.29652e+08	1.98961e+08	1.56725e+08	1.48774	0.239806	-2.06006	down
235	Parthenolide	Others	3.84371e+06	2.71062e+06	1.84018e+06	3.65965e+06	1.93806e+06	1.44303e+06	366906	927676	1.2979e+06	713341	351250	1.02176e+06	1.20323	0.303126	-1.72201	down
236	Procainamide	Others	6.15262e+07	2.2377e+08	2.15008e+08	3.96453e+08	9.43024e+08	4.13198e+08	5.4548e+06	5.72844e+06	3.33288e+07	2.7837e+07	3.23661e+07	6.28502e+06	1.01647	0.0492681	-4.3432	down
237	Mirtazapine	Others	1.34109e+07	1.46287e+07	9.18818e+06	1.41255e+07	9.26471e+06	1.14127e+07	6.08669e+06	3.99556e+06	3.92287e+06	4.93219e+06	8.90163e+06	3.41883e+06	1.30282	0.433951	-1.2044	down
238	3-Androstanol	Others	1.96973e+07	3.24137e+07	2.33011e+07	1.96037e+07	2.26261e+07	2.42819e+07	34389.8	9.0635e+06	9.27809e+06	55285.8	9.81634e+06	56441.1	1.37338	0.199431	-2.32604	down
239	Exemestane	Others	2.70729e+07	3.35801e+07	1.99047e+07	2.21665e+07	2.53163e+07	1.32466e+07	1.42926e+06	1.36339e+06	1.25613e+06	1.25757e+06	1.7195e+06	1.35619e+06	1.41013	0.0593264	-4.07518	down
240	Ethyl oleate	Others	2.17454e+07	1.97604e+07	1.77214e+07	1.40672e+07	1.37915e+07	1.59714e+07	1.9412e+06	1.72278e+06	2.61254e+06	2.55221e+06	1.53989e+06	2.40551e+06	1.46521	0.123952	-3.01215	down
241	9-Riburonosyladenine	Others	3.2006e+07	3.07266e+07	3.29376e+07	3.08151e+07	2.94794e+07	3.1771e+07	2.32003e+07	2.46033e+07	1.80909e+07	2.69964e+07	2.21908e+07	2.328e+07	1.35957	0.737003	-0.440258	down
242	Anastrozole	Others	1.06733e+07	1.18388e+07	1.08869e+07	1.31455e+07	1.24651e+07	9.61203e+06	2.63152e+06	3.32635e+06	4.91879e+06	5.25858e+06	4.50873e+06	6.0151e+06	1.44196	0.388494	-1.36404	down
243	Temazepam	Others	2.18385e+07	2.25714e+07	2.68565e+07	2.37579e+07	2.4184e+07	1.91277e+07	1.47439e+07	1.38055e+07	686644	7.95985e+06	7.44529e+06	5.88801e+06	1.35162	0.365264	-1.45299	down
244	3-Deamino-3-oxonicotianamine	Others	6.04444e+06	5.93464e+06	8.44089e+06	7.36957e+06	7.17563e+06	8.60061e+06	936490	4.68301e+06	3.97301e+06	927950	3.19917e+06	3.90547e+06	1.30808	0.404563	-1.30556	down
245	(S)-Scoulerine	Others	8.19098e+07	1.09056e+08	5.50232e+07	6.86081e+07	6.21381e+07	7.37605e+07	5.2431e+07	3.33993e+07	2.40366e+07	4.03702e+07	4.56464e+07	2.81931e+07	1.21636	0.4974	-1.00752	down
246	(S,E)-Zearalenone	Others	2.10548e+07	1.86036e+07	1.8762e+07	1.90729e+07	1.7303e+07	1.56591e+07	7.15873e+06	6.36985e+06	6.1007e+06	7.08971e+06	7.54651e+06	8.27711e+06	1.48254	0.385156	-1.37648	down
247	L-4-Hydroxyphenylglycyl-L-arginine	Others	8.98059e+06	8.88654e+06	9.72892e+06	1.0525e+07	8.39106e+06	7.76169e+06	1.27265e+06	811876	470244	909945	804340	1.03095e+06	1.50061	0.0976532	-3.35619	down
248	Tamoxifen	Others	1.67651e+07	2.12934e+07	2.34395e+07	2.47901e+07	7.19077e+06	2.44184e+07	5.09352e+06	3.52022e+06	1.30147e+06	3.31026e+06	4.96282e+06	1.21431e+06	1.33186	0.164572	-2.60321	down
249	Nitrendipine	Others	1.96107e+07	2.67236e+07	2.28174e+07	1.58461e+07	2.43586e+07	1.79793e+07	5.12442e+06	1.30318e+06	6.77806e+06	3.15021e+06	395587	1.54811e+06	1.43836	0.143711	-2.79876	down
250	Clionasterol	Others	3.77892e+07	1.0276e+07	3.91467e+07	3.71885e+07	5.34726e+07	4.20342e+07	1.4845e+06	162705	355897	157013	342039	558868	1.35415	0.0139196	-6.16674	down
251	Nobiletin	Others	1.06614e+07	1.28073e+07	1.34218e+07	1.43251e+07	1.08707e+07	1.06798e+07	9.09394e+06	6.65493e+06	7.09089e+06	7.32787e+06	7.65889e+06	7.64514e+06	1.3529	0.624901	-0.6783	down
252	D-allo-Isoleucine	Others	2.42286e+09	6.20421e+09	7.86375e+09	5.72334e+09	4.65704e+09	5.07809e+09	1.2233e+09	7.22374e+08	5.61407e+08	2.4576e+09	5.38308e+08	5.7108e+08	1.31127	0.190116	-2.39505	down
253	Metaraminol	Others	9.19774e+07	2.98493e+07	8.06749e+07	8.353e+07	8.90786e+07	1.171e+08	2.82314e+07	1.80176e+07	2.98566e+07	2.06803e+07	1.2709e+07	1.08951e+07	1.29232	0.24459	-2.03156	down
254	Cycloheximide	Others	7.89454e+06	8.27752e+06	7.4746e+06	7.68487e+06	7.93533e+06	8.06776e+06	6.54438e+06	7.47024e+06	7.41766e+06	7.41036e+06	7.50276e+06	7.14941e+06	1.11041	0.918879	-0.122052	down
255	1-(3,4-Dihydroxyphenyl)-5-hydroxy-3-decanone	Others	1.03292e+09	1.74741e+09	5.67163e+08	8.8917e+08	7.50701e+08	8.33683e+08	6.18999e+08	2.26206e+08	2.19692e+08	2.97943e+08	3.58817e+08	1.195e+08	1.14798	0.316293	-1.66067	down
256	alpha-Naphthyl-beta-D-glucuronide	Others	3.80674e+06	3.32894e+06	4.484e+06	2.74395e+06	3.19591e+06	3.93596e+06	266799	460589	848725	1.679e+06	2.91778e+06	2.65651e+06	1.19355	0.410756	-1.28365	down
257	1H-Indole-3-carboxaldehyde	Others	1.84269e+09	2.28395e+09	1.81701e+09	1.57178e+09	1.86716e+09	1.84767e+09	1.761e+09	1.68697e+09	9.18789e+08	1.41547e+09	1.41815e+09	9.50805e+08	1.03887	0.725823	-0.462311	down
258	1,5-Naphthalenediamine	Others	8.57533e+08	1.06066e+09	8.41406e+08	7.52797e+08	8.6355e+08	8.54984e+08	8.01799e+08	7.95912e+08	4.25788e+08	6.48474e+08	6.68383e+08	4.40128e+08	1.05579	0.722718	-0.468495	down
259	Cyanazine	Others	8.37252e+06	3.02899e+07	2.21497e+07	2.54865e+07	1.168e+07	2.64839e+07	4.61139e+06	1.49603e+07	1.07006e+07	3.24409e+06	2.8794e+06	6.86184e+06	1.10104	0.347555	-1.52469	down
260	Tridemorph	Others	5.59654e+07	5.69584e+07	3.8423e+07	8.49138e+07	4.28227e+07	3.01096e+07	4.98927e+07	1.9824e+07	1.56824e+07	2.48924e+07	2.07818e+07	1.68431e+07	1.01547	0.478395	-1.06373	down
261	(S)-Reticuline	Others	9.3988e+07	6.74007e+08	5.60326e+08	9.12749e+08	7.92431e+08	2.149e+08	2.35657e+08	1.72758e+07	5.46369e+07	6.63003e+07	1.15538e+08	3.306e+07	1.10228	0.160838	-2.63632	down
262	Enalaprilat	Others	7.47522e+06	7.69807e+06	7.46305e+06	8.82356e+06	7.14819e+06	7.31798e+06	6.68305e+06	6.37182e+06	5.86444e+06	6.45506e+06	5.79954e+06	6.26538e+06	1.37988	0.815208	-0.29476	down
263	Gemfibrozil	Others	2.67699e+07	2.28949e+07	2.59164e+07	2.28166e+07	2.39933e+07	2.39707e+07	2.33567e+07	2.07144e+07	2.08609e+07	2.28693e+07	2.0756e+07	2.21383e+07	1.16295	0.892963	-0.163328	down
264	Glycylleucine	Peptide	1.16078e+09	2.58411e+09	1.01726e+09	1.31016e+09	1.21959e+09	1.05895e+09	1.04238e+09	5.07227e+08	5.75083e+08	7.05492e+08	7.55985e+08	2.1464e+08	1.01471	0.455141	-1.13561	down
265	N2-gamma-Glutamylglutamine	Peptide	1.84005e+08	2.63141e+08	1.66619e+08	1.55911e+08	1.64209e+08	1.76238e+08	1.58779e+08	1.10227e+08	9.09813e+07	1.19564e+08	1.52735e+08	1.03362e+08	1.158	0.662673	-0.593631	down
266	2-Furancarboxaldehyde	Xenobiotics	1.61509e+08	1.51281e+08	1.20358e+08	9.97795e+07	1.09692e+08	1.0461e+08	3.32959e+08	2.55696e+08	3.10933e+08	4.06735e+08	4.11907e+08	3.02234e+08	1.40785	2.70394	1.43506	up
267	Benzaldehyde	Xenobiotics	2.16701e+08	2.19116e+08	2.6604e+08	2.19724e+08	1.8866e+08	2.12442e+08	2.7866e+08	2.73246e+08	3.01905e+08	3.24514e+08	3.56171e+08	3.13774e+08	1.31123	1.39737	0.48271	up
268	4-Hydroxycinnamic acid	Xenobiotics	6.80706e+08	4.92927e+08	7.46107e+07	8.01282e+07	5.78562e+07	4.12211e+08	4.54622e+09	1.16758e+09	6.38555e+09	4.31674e+09	1.18151e+09	2.65138e+09	1.14184	11.2592	3.49303	up
269	10-Hydroxycarbazepine	Xenobiotics	57172.9	2.35631e+06	23554.9	160283	127729	108543	6.84349e+06	5.45697e+06	5.20967e+06	5.43905e+06	5.57992e+06	5.2578e+06	1.46454	11.9237	3.57576	up
270	Erythritol	Xenobiotics	1.12796e+08	1.03969e+08	9.88456e+07	9.41162e+07	3.2198e+08	1.05268e+08	2.02301e+09	1.46987e+09	1.24778e+09	3.67826e+08	1.24826e+09	6.29694e+08	1.302	8.34725	3.0613	up
271	Adipate	Xenobiotics	4.30726e+07	4.93852e+07	5.90464e+07	5.37165e+07	4.8009e+07	5.22168e+07	5.89092e+07	6.36002e+07	6.39427e+07	5.85087e+07	5.65598e+07	6.31297e+07	1.26072	1.19383	0.255594	up
272	Epsilon-caprolactam	Xenobiotics	6.39091e+08	5.34968e+08	5.31338e+08	5.39691e+08	6.23169e+08	7.42626e+08	4.24872e+08	4.46244e+08	4.9297e+08	4.57378e+08	4.83756e+08	4.59897e+08	1.18733	0.765773	-0.385011	down
273	Phloroglucinol	Xenobiotics	4.70778e+09	2.26692e+09	4.13776e+09	9.31258e+09	5.07435e+09	6.97543e+08	5.66509e+08	5.71998e+08	3.78607e+08	1.35541e+08	1.44334e+08	1.60936e+08	1.10754	0.0747387	-3.742	down
274	5,6-Dihydro-5-fluorouracil	Xenobiotics	2.96243e+09	3.92303e+09	2.98598e+09	2.75298e+09	2.92831e+09	2.68008e+09	2.44933e+09	2.27518e+09	1.16105e+09	1.89054e+09	2.07757e+09	1.44361e+09	1.21722	0.619613	-0.690561	down
275	4-Hydroxybenzoic acid	Xenobiotics	1.19733e+09	1.95121e+09	8.57562e+08	1.086e+09	8.71814e+08	1.10859e+09	6.60443e+08	6.39968e+08	4.71414e+08	7.11606e+08	5.64853e+08	6.16314e+08	1.11102	0.518147	-0.948567	down
276	L-Theanine	Xenobiotics	6.76713e+08	1.32783e+09	7.25621e+08	7.45622e+08	7.63655e+08	7.1906e+08	5.28164e+08	3.05148e+08	1.71534e+08	2.87892e+08	3.0263e+08	1.22059e+08	1.25645	0.34636	-1.52966	down
277	Caffeine	Xenobiotics	9.62179e+07	1.21747e+08	1.34387e+08	7.75642e+07	8.2165e+07	9.78312e+07	4.52465e+07	5.4832e+07	3.79448e+07	4.0612e+07	6.93548e+07	3.72643e+07	1.29785	0.467698	-1.09635	down
278	Norcodeine	Xenobiotics	9.8627e+06	7.98434e+06	1.45277e+07	1.60586e+07	1.58936e+07	1.87258e+07	917005	614779	667552	663750	710867	1.67189e+06	1.40658	0.0631628	-3.98478	down
279	Aspartame	Xenobiotics	5.34461e+07	5.2593e+07	4.50019e+07	5.10109e+07	4.22702e+07	3.77492e+07	4.19186e+07	3.3622e+07	2.56049e+07	3.34225e+07	3.70276e+07	2.93585e+07	1.17836	0.712423	-0.489194	down
280	Phthalic acid	Xenobiotics	1.44671e+08	5.4421e+07	1.10356e+08	2.2862e+08	1.139e+08	9.63388e+07	1.99952e+07	3.78388e+07	8.3493e+07	4.34634e+07	5.95283e+07	4.91338e+07	1.04017	0.392155	-1.3505	down
281	7-Methylxanthosine	Xenobiotics	6.34758e+06	7.86366e+06	1.42875e+07	4.89569e+06	1.03602e+07	9.68684e+06	3.46979e+06	3.48929e+06	1.79606e+06	4.89175e+06	3.77369e+06	7.49146e+06	1.05207	0.466156	-1.10112	down
282	Catechol	Xenobiotics	1.41887e+09	1.87628e+09	2.4246e+09	3.46151e+09	4.50274e+09	2.98538e+09	8.399e+08	1.98378e+09	5.55243e+08	1.86074e+09	9.20165e+08	6.21134e+08	1.07124	0.406791	-1.29764	down
283	Cyclamic acid	Xenobiotics	1.33886e+08	5.45089e+07	8.1245e+07	2.34068e+08	1.04763e+08	7.71517e+07	2.67183e+07	2.92879e+07	5.66266e+07	3.30181e+07	3.74374e+07	3.04683e+07	1.11211	0.311478	-1.6828	down

## Sheet: Table S4
Table S4. List of DAMs detected in both A vs. Control and B vs. Control
NO.	Compounds	Class
1	Taurine	Amino acid
2	Formylanthranilic acid	Amino acid
3	L-Leucine	Amino acid
4	L-Homophenylalanine	Amino acid
5	N-Acetyl-D-tryptophan	Amino acid
6	5-Hydroxyindoleacetic acid	Amino acid
7	3,4-Dihydroxymandelic acid	Amino acid
8	L-Asparagine	Amino acid
9	N6-Acetyl-L-lysine	Amino acid
10	L-Tryptophan	Amino acid
11	Glutathione	Amino acid
12	N-Acetylglutamic acid	Amino acid
13	4-Guanidinobutanoic acid	Amino acid
14	N2-Succinyl-L-glutamic acid 5-semialdehyde	Amino acid
15	Glutarate semialdehyde	Amino acid
16	L-Aspartate-semialdehyde	Amino acid
17	L-2-Aminoadipate adenylate	Amino acid
18	2-Phenylethanol	Amino acid
19	L-Tyrosine	Amino acid
20	L-Dopa	Amino acid
21	Phenylacetic acid	Amino acid
22	Subaphylline	Amino acid
23	2-Isopropylmalic acid	Amino acid
24	4-Hydroxycinnamoylagmatine	Amino acid
25	L-Arogenate	Amino acid
26	L-Isoleucine	Amino acid
27	D-Octopine	Amino acid
28	L-Aspartic acid	Amino acid
29	trans-Cinnamate	Amino acid
30	N-Alpha-acetyllysine	Amino acid
31	beta-Citryl-L-glutamate	Amino acid
32	Quinate	Amino acid
33	5-Hydroxy-L-tryptophan	Amino acid
34	D-Fructose	Carbohydrate
35	N-Acetyl-D-mannosamine 6-phosphate	Carbohydrate
36	L-Fucose	Carbohydrate
37	L-Malic acid	Carbohydrate
38	Gluconolactone	Carbohydrate
39	Ribose 1-phosphate	Carbohydrate
40	Digalacturonate	Carbohydrate
41	Sucrose	Carbohydrate
42	UDP-D-Xylose	Carbohydrate
43	D-Arabinose	Carbohydrate
44	Trehalose	Carbohydrate
45	6-Phospho-2-dehydro-D-gluconate	Carbohydrate
46	D-Galactose	Carbohydrate
47	Lactate	Carbohydrate
48	Maleic acid	Carbohydrate
49	Ribose 1,5-bisphosphate	Carbohydrate
50	2-Amino-2-deoxy-D-gluconate	Carbohydrate
51	Riboflavin	Cofactors and Vitamins
52	all-trans-5,6-Epoxyretinoic acid	Cofactors and Vitamins
53	Biotin	Cofactors and Vitamins
54	Niacinamide	Cofactors and Vitamins
55	7,8-Dihydromonapterin	Cofactors and Vitamins
56	Retinal	Cofactors and Vitamins
57	Nicotinamide riboside	Cofactors and Vitamins
58	Alpha-Tocotrienol	Cofactors and Vitamins
59	Retinol	Cofactors and Vitamins
60	Pyrimidodiazepine	Cofactors and Vitamins
61	Lipoxin B4	Lipid
62	Juvenile hormone III	Lipid
63	4a-Methylzymosterol	Lipid
64	Isoliquiritigenin	Lipid
65	CE(5:0)	Lipid
66	11,12-EET	Lipid
67	(S)-2,3-Epoxysqualene	Lipid
68	1-Hexadecanol	Lipid
69	13S-hydroxyoctadecadienoic acid	Lipid
70	Isoalantolactone	Lipid
71	12,13-DHOME	Lipid
72	7-Dehydrodesmosterol	Lipid
73	Kaempferol	Lipid
74	Perillyl alcohol	Lipid
75	Acetoacetic acid	Lipid
76	Alpha-Linolenic acid	Lipid
77	Ethylmethylacetic acid	Lipid
78	Fisetin	Lipid
79	Androstenedione	Lipid
80	3,4-Dihydrospheroidene	Lipid
81	Cyanidin 3-glucoside	Lipid
82	2-Hydroxybutyric acid	Lipid
83	Neoabietic acid	Lipid
84	Isopentenyl adenosine	Lipid
85	Sphingosine	Lipid
86	Gamma-Linolenic acid	Lipid
87	Norlinolenic acid	Lipid
88	N6-(delta2-Isopentenyl)-adenosine 5-monophosphate	Lipid
89	Quercetin	Lipid
90	3,4-Dihydroanhydrorhodovibrin	Lipid
91	alpha-Spinasterol	Lipid
92	Maslinic acid	Lipid
93	8,11,14-Eicosatrienoic acid	Lipid
94	Citicoline	Lipid
95	Capsidiol	Lipid
96	24-Methylenecycloartanol	Lipid
97	Costunolide	Lipid
98	(6Z)-Octadecenoic acid	Lipid
99	Farnesoic acid	Lipid
100	Confertifolin	Lipid
101	3beta,5beta-Ketodiol	Lipid
102	Prostaglandin I2	Lipid
103	10-Hydroxydecanoic acid	Lipid
104	(S)-Abscisic acid	Lipid
105	3-Keto-4-methylzymosterol	Lipid
106	Allantoin	Nucleotide
107	Adenylsuccinic acid	Nucleotide
108	Cytosine	Nucleotide
109	Adenosine	Nucleotide
110	CMP	Nucleotide
111	Xanthine	Nucleotide
112	Thymidine	Nucleotide
113	4,5-Dihydroorotic acid	Nucleotide
114	D-allo-Isoleucine	Others
115	1,5-Naphthalenediamine	Others
116	Carboprost	Others
117	Gemfibrozil	Others
118	5-Nitro-2-(3-phenylpropylamino)benzoic acid	Others
119	Anastrozole	Others
120	Tamoxifen	Others
121	Temazepam	Others
122	Cyanazine	Others
123	1H-Indole-3-carboxaldehyde	Others
124	3-Indoleacrylate	Others
125	Quillaic acid	Others
126	Betaxolol	Others
127	Lovastatin	Others
128	3-Androstanol	Others
129	Nitrendipine	Others
130	2-Hydroxyphenethylamine	Others
131	Enalaprilat	Others
132	9-Riburonosyladenine	Others
133	(S,E)-Zearalenone	Others
134	Triethylamine	Others
135	2-Naphthylamine	Others
136	alpha-Naphthyl-beta-D-glucuronide	Others
137	N(6)-Methyllysine	Others
138	Procainamide	Others
139	Propazine	Others
140	Tridemorph	Others
141	(S)-Reticuline	Others
142	Nobiletin	Others
143	Pravastatin	Others
144	Mirtazapine	Others
145	Exemestane	Others
146	Ethyl oleate	Others
147	L-4-Hydroxyphenylglycyl-L-arginine	Others
148	N2-gamma-Glutamylglutamine	Peptide
149	Aspartame	Xenobiotics
150	L-Theanine	Xenobiotics
151	5,6-Dihydro-5-fluorouracil	Xenobiotics
152	Phloroglucinol	Xenobiotics
153	Adipate	Xenobiotics
154	Erythritol	Xenobiotics
155	Caffeine	Xenobiotics
156	4-Hydroxybenzoic acid	Xenobiotics
157	7-Methylxanthosine	Xenobiotics
158	Benzaldehyde	Xenobiotics
159	10-Hydroxycarbazepine	Xenobiotics
160	2-Furancarboxaldehyde	Xenobiotics

## Sheet: Table S5
Table S5. List of DAMs in each cluster obtained by K-means clustering analysis
NO.	Metabolites	Control	A	B	Cluster	KEGG
1	S-Ribosyl-L-homocysteine	0.26837	-1.1068	0.838432	1	C03539
2	L-Alanine	0.251401	-1.10171	0.850311	1	C00041
3	Alanine	0.0710723	-1.03364	0.962568	1	C01401
4	Dihydrothymine	0.0421995	-1.02043	0.978232	1	C00906
5	Prostaglandin-c2	0.121193	-1.05507	0.93388	1	C05955
6	L-Valine	0.185524	-1.07977	0.894246	1	C00183
7	S-Adenosylhomocysteine	1.08692	-0.881028	-0.205892	1	C00021
8	L-Histidine	1.05532	-0.933525	-0.121793	1	C00135
9	N-Acetyl-D-glucosamine	0.625642	-1.15331	0.527673	1	C00140
10	beta-Citryl-L-glutamate	1.06879	-0.912907	-0.155878	1	C20775
11	3-Methyl-L-tyrosine	1.00004	-0.999957	-8.62185e-05	1	C20800
12	S-Inosyl-L-homocysteine	0.984533	-1.01478	0.0302483	1	C03431
13	Butyric acid	0.813894	-1.1163	0.302407	1	C00246
14	(2E)-Decenoyl-ACP	0.912682	-1.06892	0.156243	1	C03969
15	Aspartame	1.07656	-0.899887	-0.176677	1	C11045
16	N1,N12-Diacetylspermine	0.804606	-1.11956	0.314954	1	C03413
17	Acetylcholine	0.596519	-1.15449	0.557967	1	C01996
18	Saccharopine	0.539124	-1.15387	0.614751	1	C00449
19	N-Methyl-2-pyrrolidinone	0.990698	-1.00905	0.0183511	1	C11118
20	gamma-L-Glutamyl-D-alanine	1.06751	-0.914967	-0.152538	1	C03738
21	Cyclopeptine	0.0946517	-1.04396	0.949309	1	C20579
22	L-Homophenylalanine	1.04281	-0.950839	-0.0919684	1	C17235
23	(2R,3R)-3-Methylglutamyl-5-semialdehyde-N6-lysine	1.00182	-0.998174	-0.00364242	1	C20279
24	alpha-Naphthyl-beta-D-glucuronide	1.08513	-0.884435	-0.20069	1	C11586
25	5-Aminopentanoic acid	0.616369	-1.1538	0.537432	1	C00431
26	Gluconolactone	0.0935688	-1.0435	0.949927	1	C00198
27	Cellobiono-1,5-lactone	0.789483	-1.12449	0.335011	1	C01093
28	S-Glutathionyl-L-cysteine	0.596879	-1.15448	0.557599	1	C05526
29	Pyrimidine 5-nucleotide	0.758764	-1.13318	0.374414	1	C03536
30	L-Allothreonine	1.05046	-0.940447	-0.110009	1	C05519
31	3-Methylthiopropionic acid	0.38159	-1.13461	0.753023	1	C08276
32	L-Methionine	1.0673	-0.915292	-0.152011	1	C00073
33	Dethiobiotin	0.722737	-1.14126	0.418528	1	C01909
34	Xanthylic acid	0.814936	-1.11592	0.300988	1	C00655
35	Fenfluramine	-0.53714	1.15379	-0.616648	2	C06996
36	N,N-Diethyl-m-toluamide	-0.412284	1.14023	-0.727944	2	C10935
37	Stearidonic acid	-1.14144	0.419608	0.721833	2	C16300
38	Dodecanoic acid	-1.15467	0.570055	0.584615	2	C02679
39	Kynurenic acid	-1.08846	0.878067	0.210388	2	C01717
40	D-Ornithine	-0.85711	1.09865	-0.241536	2	C00515
41	Guanine	-1.08476	0.885128	0.199628	2	C00242
42	Docosahexaenoic acid	-1.09277	0.86947	0.223305	2	C06429
43	Maltol	-1.14019	0.41206	0.72813	2	C11918
44	Cyanidin 3-O-(6-O-malonyl-beta-D-glucoside)	-1.04857	0.943064	0.105507	2	C12643
45	Fructose 1,6-bisphosphate	-0.861579	1.09657	-0.23499	2	C00354
46	GMP	-1.15453	0.594209	0.560326	2	C00144
47	CTP	-0.976639	1.02183	-0.045189	2	C00063
48	5-Butyrylphosphoinosine	-1.1412	0.723045	0.41816	2	C06435
49	Phosphoadenosine phosphosulfate	-1.05594	0.932622	0.123319	2	C00053
50	Phenyl acetate	-1.15432	0.602843	0.551476	2	C00548
51	Oxoadipic acid	-1.14691	0.689405	0.457507	2	C00322
52	CDP	-0.863359	1.09573	-0.232368	2	C00112
53	Cytosine	-1.15267	0.517128	0.635547	2	C00380
54	ADP	-0.790318	1.12423	-0.333914	2	C00008
55	Cyanidin 3-rutinoside	-1.00626	0.993616	0.0126484	2	C08620
56	L-Asparagine	-1.13901	0.733787	0.405225	2	C00152
57	Triethylamine	-1.1378	0.398455	0.739348	2	C14691
58	4,5-Dihydroorotic acid	-1.15282	0.519332	0.633486	2	C00337
59	Fisetin	-1.10514	0.842384	0.262761	2	C10041
60	Benzaldehyde	-1.13075	0.767983	0.362769	2	C00261
61	Lipoxin B4	-0.965333	1.03139	-0.0660594	2	C06315
62	Costunolide	-1.14352	0.432966	0.710558	2	C09382
63	Betaxolol	-1.14669	0.69096	0.455725	2	C06849
64	1,2,3-Trihydroxybenzene	-0.758211	1.13332	-0.375107	2	C01108
65	Guanosine diphosphate mannose	-1.03787	0.957243	0.080632	2	C00096
66	Adipate	-1.13757	0.740387	0.397186	2	C06104
67	5-Hydroxyindoleacetic acid	-0.978799	1.01993	-0.0411329	2	C05635
68	Citicoline	-1.10799	0.835548	0.272439	2	C00307
69	CMP	-1.15272	0.517755	0.634961	2	C00055
70	16-Hydroxy hexadecanoic acid	-1.15367	0.619033	0.53464	2	C18218
71	Pravastatin	-1.05285	0.937065	0.115789	2	C01844
72	N-Acetyl-beta-alanine	-0.691604	1.14659	-0.454987	2	C01073
73	Piceatannol	-1.1114	0.826986	0.284411	2	C05901
74	epsilon-(gamma-L-Glutamyl)-L-lysine	1.15201	-0.507762	-0.644246	3	C21730
75	Nicotinic acid adenine dinucleotide	1.15369	-0.535121	-0.618574	3	C00857
76	3-Hydroxybenzoate	1.11818	-0.309572	-0.808606	3	C00587
77	Deoxyuridine	0.252681	0.849423	-1.1021	3	C00526
78	Inosine	1.09509	-0.230397	-0.864693	3	C00294
79	N,N-Dimethylaniline	1.15461	-0.564964	-0.589648	3	C02846
80	7-Dehydrocholesterol	1.15435	-0.552491	-0.601858	3	C01164
81	Gentamicin A	0.174702	0.901137	-1.07584	3	C01917
82	Mannitol	1.0648	-0.145549	-0.91925	3	C00392
83	6-Hydroxynicotinate	0.84555	0.258242	-1.10379	3	C01020
84	L-Proline	1.12	-0.316681	-0.803317	3	C00148
85	Sorbitol	0.842609	0.26244	-1.10505	3	C00794
86	Dimethylglycine	1.13765	-0.740051	-0.397596	3	C01026
87	9,10-DHOME	1.0831	-0.194908	-0.888197	3	C14828
88	Aminoadipic acid	0.964023	0.0684379	-1.03246	3	C00956
89	Glycylleucine	1.10889	-0.275553	-0.833332	3	C02155
90	S-Lactoylglutathione	1.00335	-0.00674257	-0.996612	3	C03451
91	L-Glutamic acid	1.04785	-0.103789	-0.944058	3	C00025
92	Docosapentaenoic acid (22n-3)	1.14768	-0.463734	-0.683946	3	C16513
93	(S)-Scoulerine	0.502117	0.649446	-1.15156	3	C02106
94	Abscisic alcohol	0.62347	0.529968	-1.15344	3	C13456
95	Dihydrozeatin riboside monophosphate	1.10749	-0.27072	-0.836768	3	C16445
96	Pipecolic acid	1.13455	-0.381258	-0.75329	3	C00408
97	Catechol	0.951377	0.0910233	-1.0424	3	C00090
98	L-Kynurenine	0.909413	0.161512	-1.07093	3	C00328
99	Phthalic acid	0.995279	0.00937617	-1.00466	3	C01606
100	Tyrosol	0.347211	0.780115	-1.12733	3	C06044
101	Epsilon-caprolactam	0.971792	0.05421	-1.026	3	C06593
102	N-Acetylhistidine	0.672379	0.476786	-1.14917	3	C02997
103	(+)-(S)-Carvone	1.12612	-0.341962	-0.784161	3	C11383
104	4-Pyridoxic acid	0.95494	0.0847285	-1.03967	3	C00847
105	Phenylacetylglycine	1.03136	-0.0659964	-0.965367	3	C05598
106	Metaraminol	0.629896	0.523159	-1.15305	3	C07146
107	beta-Sitosterol	0.767859	0.362926	-1.13079	3	C01753
108	8,9-DiHETrE	0.737482	0.400734	-1.13822	3	C14773
109	Tangeritin	0.981975	0.0351238	-1.0171	3	C10190
110	beta-Alanyl-L-lysine	1.03365	-0.0710894	-0.962558	3	C05341
111	Clionasterol	0.900225	0.176143	-1.07637	3	C19654
112	Norcodeine	1.02909	-0.0609802	-0.968114	3	C16576
113	D-Lysopine	0.994246	0.0114112	-1.00566	3	C04020
114	1-(3,4-Dihydroxyphenyl)-5-hydroxy-3-decanone	1.04734	-0.102593	-0.944749	3	C17748
115	4-Guanidinobutanal	1.11799	-0.308854	-0.809137	3	C02647
116	Parthenolide	0.256681	0.84664	-1.10332	3	C07609
117	Xanthoxin	0.693291	0.453049	-1.14634	3	C13453
118	Cycloheximide	0.958091	0.0791172	-1.03721	3	C06685
119	Abscisic aldehyde	1.03472	-0.0734974	-0.961224	3	C13455
120	3-Deamino-3-oxonicotianamine	0.701236	0.443864	-1.1451	3	C15486
121	Hypoxanthine	1.04215	-0.0904451	-0.951705	3	C00262
122	N-Acetyl-L-phenylalanine	1.15321	-0.627469	-0.525737	3	C03519
123	Oxidized glutathione	1.11952	-0.314791	-0.804727	3	C00127
124	Succinic acid	0.916984	0.149254	-1.06624	3	C00042
125	D-Xylose	1.09611	-0.233568	-0.862544	3	C00181
126	L-Iditol	0.699567	0.445801	-1.14537	3	C01507
127	Beta-Leucine	1.07958	-0.184998	-0.894583	3	C02486
128	LysoPA(16:0/0:0)	0.898104	0.179484	-1.07759	3	C04036
129	Cyclamic acid	0.663028	0.487201	-1.15023	3	C02824
130	20-HETE	0.96606	0.0647344	-1.03079	3	C14748
131	Pentadecanoic acid	0.411731	0.728403	-1.14013	3	C16537
132	L-Isoleucine	1.03724	-0.0791776	-0.958058	3	C00407
133	L-Tryptophan	1.12425	-0.790273	-0.333973	3	C00078
134	Sucrose	1.1527	-0.635142	-0.517561	3	C00089
135	Trehalose	1.15469	-0.582365	-0.572321	3	C01083
136	Adenosine	1.14487	-0.702622	-0.442252	3	C00212
137	1H-Indole-3-carboxaldehyde	1.13261	-0.760983	-0.371625	3	C08493
138	D-Octopine	1.14527	-0.445113	-0.70016	3	C04137
139	7-Methylxanthosine	1.09665	-0.861396	-0.235259	3	C16352
140	all-trans-5,6-Epoxyretinoic acid	1.11969	-0.315473	-0.804218	3	C16680
141	Norlinolenic acid	1.15075	-0.492683	-0.658063	3	C16344
142	4a-Methylzymosterol	1.13092	-0.363549	-0.76737	3	C05103
143	3,4-Dihydroanhydrorhodovibrin	1.15191	-0.506522	-0.645391	3	C15886
144	Farnesoic acid	1.15464	-0.566685	-0.58795	3	C16502
145	2-Hydroxyphenethylamine	1.15402	-0.611349	-0.542671	3	C02735
146	N-Alpha-acetyllysine	1.12895	-0.774473	-0.354481	3	C12989
147	4-Hydroxybenzoic acid	1.1536	-0.620531	-0.533065	3	C00156
148	Indole	1.13464	-0.75291	-0.38173	3	C00463
149	Lactate	1.15289	-0.63246	-0.520428	3	C00186
150	Niacinamide	1.15416	-0.607685	-0.546475	3	C00153
151	Alpha-Linolenic acid	1.13939	-0.407407	-0.731986	3	C06427
152	L-Fucose	1.1513	-0.498906	-0.65239	3	C00507
153	Phenylacetic acid	1.15447	-0.557296	-0.597175	3	C07086
154	Glutathione	1.13973	-0.730354	-0.409379	3	C00051
155	8,11,14-Eicosatrienoic acid	1.15072	-0.658367	-0.492348	3	C03242
156	Allantoin	1.15181	-0.505202	-0.646609	3	C01551
157	(6Z)-Octadecenoic acid	1.13295	-0.373311	-0.759642	3	C08363
158	Capsidiol	1.14099	-0.416872	-0.724121	3	C09627
159	Acetoacetic acid	1.15268	-0.635424	-0.517259	3	C00164
160	(S)-Abscisic acid	1.12413	-0.333467	-0.790659	3	C06082
161	Pyrrolidonecarboxylic acid	1.15385	-0.61537	-0.538477	3	C02237
162	Anastrozole	1.07075	-0.161037	-0.909709	3	C08159
163	(S)-2,3-Epoxysqualene	1.13842	-0.401854	-0.736562	3	C01054
164	Tamoxifen	1.15293	-0.521037	-0.631889	3	C07108
165	N-Acetylglutamic acid	1.14418	-0.706792	-0.437384	3	C00624
166	Isoalantolactone	1.14845	-0.470334	-0.678118	3	C09484
167	Biotin	1.15418	-0.547058	-0.607122	3	C00120
168	Nobiletin	1.11119	-0.283662	-0.827526	3	C10112
169	Ethyl oleate	1.13846	-0.40211	-0.736351	3	C03425
170	CE(5:0)	1.1547	-0.578322	-0.576378	3	C02530
171	Exemestane	1.15405	-0.543541	-0.610512	3	C08162
172	Androstenedione	1.12262	-0.327231	-0.795389	3	C00280
173	Phloroglucinol	1.15302	-0.522505	-0.630511	3	C02183
174	L-Theanine	1.14987	-0.483596	-0.666278	3	C01047
175	2-Naphthylamine	1.14964	-0.481323	-0.668319	3	C02227
176	1,5-Naphthalenediamine	1.137	-0.742918	-0.394083	3	C19463
177	L-Methionine S-oxide	1.14357	-0.433254	-0.710313	3	C02989
178	Cyanazine	1.13848	-0.736257	-0.402224	3	C14299
179	Tridemorph	1.13854	-0.735968	-0.402576	3	C11285
180	Temazepam	1.14378	-0.709122	-0.434653	3	C07125
181	Retinal	1.13497	-0.383417	-0.751553	3	C00376
182	5,6-Dihydro-5-fluorouracil	1.12939	-0.772937	-0.356449	3	C16630
183	4-Hydroxycinnamoylagmatine	1.15118	-0.497512	-0.653664	3	C04498
184	D-allo-Isoleucine	1.15383	-0.615716	-0.538115	3	C21092
185	2-Hydroxybutyric acid	1.13789	-0.738939	-0.398956	3	C05984
186	Subaphylline	1.15338	-0.624481	-0.5289	3	C10497
187	Nicotinamide riboside	1.12616	-0.784032	-0.342131	3	C03150
188	Propazine	1.15464	-0.567035	-0.587605	3	C14312
189	N2-Succinyl-L-glutamic acid 5-semialdehyde	1.15121	-0.653332	-0.497875	3	C05932
190	Confertifolin	1.15127	-0.652629	-0.498644	3	C09376
191	(S)-Reticuline	1.15469	-0.581685	-0.573005	3	C02105
192	Pyrimidodiazepine	1.14719	-0.459756	-0.687438	3	C02587
193	Perillyl alcohol	1.15414	-0.545785	-0.60835	3	C02452
194	2-Phenylethanol	1.15419	-0.547376	-0.606814	3	C05853
195	9-Riburonosyladenine	1.15432	-0.602963	-0.551353	3	C11501
196	Formylanthranilic acid	1.15455	-0.593522	-0.561026	3	C05653
197	Procainamide	1.15462	-0.565406	-0.589213	3	C07401
198	N(6)-Methyllysine	1.15466	-0.569394	-0.58527	3	C02728
199	Caffeine	1.15452	-0.55941	-0.595107	3	C07481
200	alpha-Spinasterol	1.08536	-0.201365	-0.883994	3	C08840
201	3-Androstanol	1.14337	-0.711431	-0.431939	3	C15638
202	3-Indoleacrylate	1.10324	-0.256411	-0.846828	3	C21283
203	(S,E)-Zearalenone	1.14193	-0.719285	-0.422644	3	C09981
204	7,8-Dihydromonapterin	1.08369	-0.196588	-0.887107	3	C21008
205	Alpha-Tocotrienol	1.14593	-0.449947	-0.695983	3	C14153
206	Nitrendipine	1.02168	-0.0448618	-0.976814	3	C07713
207	L-4-Hydroxyphenylglycyl-L-arginine	1.1291	-0.355164	-0.77394	3	C20910
208	Isopentenyl adenosine	1.15395	-0.541012	-0.612942	3	C16427
209	Retinol	1.14203	-0.718736	-0.423296	3	C00473
210	3-Keto-4-methylzymosterol	1.12999	-0.359222	-0.770767	3	C15816
211	3beta,5beta-Ketodiol	1.15452	-0.594969	-0.55955	3	C16493
212	Prostaglandin I2	1.12773	-0.348983	-0.778744	3	C01312
213	24-Methylenecycloartanol	1.1389	-0.404604	-0.734299	3	C08830
214	Mirtazapine	1.12033	-0.802343	-0.317984	3	C07570
215	3,4-Dihydrospheroidene	1.15151	-0.501427	-0.65008	3	C15895
216	L-Tyrosine	1.15027	-0.66267	-0.487598	3	C00082
217	Xanthine	1.14831	-0.679208	-0.469103	3	C00385
218	Uracil	1.13592	-0.747577	-0.388344	3	C00106
219	Digalacturonate	1.05295	-0.116018	-0.936931	3	C02273
220	Adenylsuccinic acid	1.15446	-0.597833	-0.556623	3	C03794
221	N-Acetyl-D-tryptophan	1.14312	-0.430308	-0.712815	3	C03137
222	N6-Acetyl-L-lysine	1.13227	-0.369973	-0.762294	3	C02727
223	Riboflavin	1.15356	-0.532387	-0.621175	3	C00255
224	L-Arogenate	1.15462	-0.589099	-0.565522	3	C00826
225	Quercetin	1.1227	-0.32757	-0.795133	3	C00389
226	trans-Cinnamate	1.15251	-0.637827	-0.514683	3	C00423
227	Glutarate semialdehyde	1.14261	-0.715654	-0.426953	3	C03273
228	6-Phospho-2-dehydro-D-gluconate	1.14516	-0.700869	-0.44429	3	C01218
229	Ribose 1,5-bisphosphate	1.14096	-0.416668	-0.724291	3	C01151
230	N6-(delta2-Isopentenyl)-adenosine 5-monophosphate	1.12641	-0.343185	-0.78322	3	C04713
231	L-2-Aminoadipate adenylate	1.12519	-0.33794	-0.787246	3	C05560
232	N-Acetyl-D-mannosamine 6-phosphate	1.14717	-0.687594	-0.459577	3	C04257
233	L-Malic acid	1.14702	-0.688642	-0.45838	3	C00149
234	L-Aspartic acid	1.1337	-0.756709	-0.376989	3	C00049
235	10-Hydroxydecanoic acid	1.15465	-0.567974	-0.586676	3	C02774
236	L-Serine	1.1253	-0.786859	-0.338445	3	C00065
237	Maleic acid	1.15259	-0.636758	-0.51583	3	C01384
238	Ethylmethylacetic acid	1.15381	-0.537615	-0.616194	3	C18319
239	D-Galactose	1.11927	-0.313824	-0.805448	3	C00124
240	D-Fructose	1.14538	-0.699478	-0.445904	3	C00095
241	Thymidine	1.12597	-0.341283	-0.784683	3	C00214
242	Taurine	1.15467	-0.569514	-0.585151	3	C00245
243	Shikimic acid	1.13858	-0.735799	-0.402782	3	C00493
244	5-Hydroxy-L-tryptophan	1.15464	-0.58719	-0.567454	3	C00643
245	1-Hexadecanol	1.13355	-0.376276	-0.757278	3	C00823
246	13S-hydroxyoctadecadienoic acid	1.13824	-0.400856	-0.737381	3	C14762
247	Ribose 1-phosphate	1.15329	-0.625994	-0.5273	3	C00620
248	Gemfibrozil	1.12863	-0.775622	-0.353004	3	C07020
249	2-Isopropylmalic acid	1.15368	-0.534737	-0.61894	3	C02504
250	3,4-Dihydroxybenzaldehyde	1.0947	-0.865509	-0.22919	3	C16700
251	Enalaprilat	1.1516	-0.50255	-0.649049	3	C11720
252	Isoliquiritigenin	1.15095	-0.655986	-0.494966	3	C08650
253	Gamma-Linolenic acid	1.10567	-0.264543	-0.841131	3	C06426
254	D-Arabinose	1.13342	-0.375633	-0.757792	3	C00216
255	N2-gamma-Glutamylglutamine	1.1469	-0.457433	-0.68947	3	C05283
256	UDP-D-Xylose	1.15398	-0.612254	-0.541728	3	C00190
257	L-Dopa	1.1371	-0.742471	-0.394632	3	C00355
258	12,13-DHOME	1.08976	-0.214253	-0.875509	3	C14829
259	Ergothioneine	-0.579139	-0.57556	1.1547	4	C08278
260	Citramalic acid	-0.582547	-0.572138	1.15468	4	C05198
261	Myristic acid	-0.584884	-0.569784	1.15467	4	C10462
262	Oleamide	-0.603469	-0.550832	1.1543	4	C04051
263	Deltaline	-0.545371	-0.60875	1.15412	4	C01185
264	Isocitric acid	-0.540823	-0.613122	1.15395	4	C19831
265	Methoprene	-0.538209	-0.615626	1.15384	4	C14308
266	Nicotinic acid	-0.534713	-0.618963	1.15368	4	C00931
267	N-Acetylleucine	-0.645114	-0.506823	1.15194	4	C19670
268	L-Cystathionine	-0.655189	-0.49584	1.15103	4	C00955
269	5-Methylthioadenosine	-0.658676	-0.492008	1.15068	4	C02916
270	Choline	-0.476314	-0.6728	1.14911	4	C05841
271	Urocanic acid	-0.688977	-0.457997	1.14697	4	C05711
272	4-(Glutamylamino) butanoate	-0.457435	-0.689468	1.1469	4	C15767
273	GDP	-0.691868	-0.454684	1.14655	4	C00735
274	Gingerol	-0.694737	-0.451384	1.14612	4	C00762
275	Sorbitol 6-phosphate	-0.695858	-0.450091	1.14595	4	C00575
276	Traumatic acid	-0.702545	-0.442341	1.14489	4	C00170
277	(10S)-Juvenile hormone III diol phosphate	-0.709643	-0.434041	1.14368	4	C00719
278	Betaine	-0.713084	-0.42999	1.14307	4	C06424
279	4-Hydroxycinnamic acid	-0.71854	-0.423529	1.14207	4	C09581
280	Tryptophanol	-0.730074	-0.409717	1.13979	4	C16308
281	Porphobilinogen	-0.408613	-0.730989	1.1396	4	C00311
282	5-Deoxyadenosine	-0.73543	-0.40323	1.13866	4	C05107
283	myo-Inositol	-0.737978	-0.400128	1.13811	4	C08316
284	Cortisone	-0.739892	-0.397791	1.13768	4	C06681
285	Erucic acid	-0.741993	-0.395218	1.13721	4	C06430
286	S-Adenosylmethionine	-0.39162	-0.744922	1.13654	4	C08679
287	Palmitoleic acid	-0.381542	-0.753061	1.1346	4	C05939
288	Hesperetin	-0.767739	-0.363079	1.13082	4	C00114
289	Spectinomycin	-0.78813	-0.336783	1.12491	4	C03752
290	Metoclopramide	-0.790222	-0.33404	1.12426	4	C08362
291	19(S)-HETE	-0.325459	-0.796727	1.12219	4	C00130
292	Cyclic AMP	-0.803828	-0.315997	1.11982	4	C00815
293	Mannitol 1-phosphate	-0.810681	-0.306767	1.11745	4	C07493
294	Nicotinate D-ribonucleoside	-0.818051	-0.296732	1.11478	4	C05570
295	Phosphorylcholine	-0.82068	-0.293125	1.11381	4	C00009
296	Acetylphosphate	-0.837609	-0.269533	1.10714	4	C13705
297	Se-Methylselenocysteine	-0.838972	-0.267605	1.10658	4	C01035
298	5-Aminoimidazole-4-carboxamide	-0.839922	-0.266259	1.10618	4	C16507
299	Amino acid(Arg-)	-0.250621	-0.850851	1.10147	4	C01262
300	Mitomycin	-0.857796	-0.240534	1.09833	4	C07868
301	Linatine	-0.862217	-0.23405	1.09627	4	C09694
302	4-Acetamido-2-aminobutanoic acid	-0.871766	-0.219874	1.09164	4	C00319
303	(1R,6S)-6-Amino-5-oxocyclohex-2-ene-1-carboxylate	-0.87851	-0.209717	1.08823	4	C02078
304	D-Iditol	-0.8787	-0.20943	1.08813	4	C07074
305	gamma-Glutamyl-beta-cyanoalanine	-0.879035	-0.208921	1.08796	4	C11889
306	(S)-Norlaudanosoline	-0.88986	-0.192339	1.0822	4	C00296
307	Cortisol	-0.895167	-0.184086	1.07925	4	C06442
308	Magnoflorine	-0.897632	-0.180224	1.07786	4	C02385
309	Nicotinic acid mononucleotide	-0.916733	-0.149664	1.0664	4	C00026
310	Taraxerol	-0.933942	-0.121089	1.05503	4	C00035
311	Uridine	-0.939316	-0.111946	1.05126	4	C00588
312	Palmitic acid	-0.944893	-0.102342	1.04724	4	C00503
313	CDP-glycerol	-0.964866	-0.0669071	1.03177	4	C14279
314	IMP	-0.969139	-0.0591001	1.02824	4	C08972
315	Oxoglutaric acid	-0.9744	-0.049371	1.02377	4	C00811
316	beta-1,2-Mannotriose	-0.985934	-0.0275622	1.0135	4	C14770
317	D-Galacturonolactone	-0.989869	-0.0199627	1.00983	4	C03557
318	Suberic acid	-0.991657	-0.0164831	1.00814	4	C00227
319	Diaminopimelic acid	-0.996642	-0.00668186	1.00332	4	C00019
320	Methyl beta-D-galactoside	-1.01446	0.0295824	0.984881	4	C00137
321	D-Myo-inositol 3,4,5,6-tetrakisphosphate	-1.02423	0.0503573	0.97387	4	C16939
322	Ciliatine	-1.03515	0.0744637	0.960687	4	C05903
323	Hydrogen phosphate	-1.03658	0.0776833	0.958893	4	C06872
324	L-Leucine	-1.04214	0.0904203	0.951719	4	C01709
325	4-Guanidinobutanoic acid	-1.04298	0.0923621	0.950615	4	C03619
326	Cyanidin 3-glucoside	-1.04558	0.098448	0.947135	4	C01489
327	Anserine	-1.06631	0.149432	0.916875	4	C14749
328	Quillaic acid	-1.07515	0.172828	0.902321	4	C05689
329	2-Amino-2-deoxy-D-gluconate	-1.07599	0.17511	0.900879	4	C00441
330	3,4-Dihydroxymandelic acid	-1.07727	0.178599	0.898667	4	C00644
331	Kaempferol	-1.08482	0.199803	0.885014	4	C08637
332	10-Hydroxycarbazepine	-1.08756	0.20775	0.879807	4	C00299
333	Maslinic acid	-1.09163	0.219839	0.87179	4	C08604
334	Sphingosine	-1.09724	0.23709	0.860148	4	C00513
335	2-Furancarboxaldehyde	-1.1084	0.273858	0.83454	4	C03174
336	S-Succinylglutathione	-1.11717	0.3057	0.811469	4	C00123
337	Carboprost	-1.11913	0.31326	0.805867	4	C05580
338	7-Dehydrodesmosterol	-1.12051	0.318699	0.801807	4	C02291
339	Juvenile hormone III	-1.12214	0.325283	0.79686	4	C00785
340	Lovastatin	-1.12325	0.329823	0.793427	4	C02710
341	11,12-EET	-1.12356	0.331096	0.792461	4	C01096
342	Neoabietic acid	-1.12648	0.3435	0.782978	4	C00249
343	5-Nitro-2-(3-phenylpropylamino)benzoic acid	-1.1303	0.360665	0.769636	4	C21454
344	L-Aspartate-semialdehyde	-1.13145	0.36607	0.765382	4	C00253
345	Erythritol	-1.13176	0.367544	0.764217	4	C04520
346	Quinate	-1.13238	0.370507	0.761871	4	C00666

## Sheet: Table S6
Table S6. List of DAAs between B and Control.
NO.	Compounds	Class	Control-1	Control-2	Control-3	Control-4	Control-5	Control-6	B-1	B-2	B-3	B-4	B-5	B-6	VIP	Fold_Change	Log2FC	Type
1	Oxoadipic acid	Amino acid	415.154	415.154	415.154	415.154	415.154	415.154	1.42206e+09	1.13078e+09	3.69204e+08	8.75519e+08	9.76426e+08	4.85532e+08	1.41087	2.11147e+06	21.0098	up
2	L-Cystathionine	Amino acid	3.69322e+07	3.46452e+07	1.93894e+07	7.04587e+07	3.70912e+07	2.9879e+07	3.58563e+08	6.57749e+08	7.91343e+08	5.41322e+08	6.18285e+08	1.32769e+09	1.28395	18.8049	4.23303	up
3	Quinate	Amino acid	3.71862e+07	3.4916e+07	3.84788e+07	3.55374e+07	3.76935e+07	3.88579e+07	4.14236e+08	4.72456e+08	3.71728e+08	4.91584e+08	4.54761e+08	5.2423e+08	1.6099	12.2558	3.61539	up
4	L-Aspartate-semialdehyde	Amino acid	1.61488e+07	1.6597e+07	1.68848e+07	5.58654e+07	1.7176e+07	9.90531e+07	8.3915e+08	7.28628e+08	1.3821e+08	1.26388e+08	1.19489e+08	5.95183e+08	1.08856	11.4874	3.52198	up
5	4-Guanidinobutanoic acid	Amino acid	9.6257e+07	6.84344e+07	7.63824e+07	9.07251e+07	7.3174e+07	7.29863e+07	7.16182e+08	6.6423e+08	6.50306e+08	6.88466e+08	6.92541e+08	6.04317e+08	1.51367	8.40248	3.07082	up
6	Ciliatine	Amino acid	1.44547e+08	415.154	415.154	415.154	415.154	415.154	8.69742e+07	1.75007e+08	1.15694e+08	1.34504e+08	2.37848e+08	8.82669e+07	1.19866	5.79939	2.5359	up
7	Betaine	Amino acid	1.09199e+10	7.13938e+09	1.17265e+10	1.45351e+10	1.35431e+10	1.4177e+10	6.41673e+10	9.31688e+10	8.1693e+10	7.82595e+10	7.92931e+10	1.88078e+10	1.30406	5.76602	2.52758	up
8	Urocanic acid	Amino acid	2.64489e+07	3.08514e+07	4.059e+06	6.14606e+06	5.77385e+06	7.21191e+06	8.72322e+07	2.38495e+07	8.37779e+07	1.3558e+08	6.81064e+07	1.33824e+07	1.02863	5.11768	2.35549	up
9	Se-Methylselenocysteine	Amino acid	2.24693e+08	1.4475e+08	1.5994e+08	1.6417e+08	1.46079e+08	1.61955e+08	5.81671e+08	6.64704e+08	9.00937e+08	6.2487e+08	6.69999e+08	6.86817e+08	1.4618	4.12246	2.04351	up
10	L-Leucine	Amino acid	1.27683e+07	1.29325e+07	8.97607e+06	8.62464e+06	7.9461e+06	1.18034e+07	3.77269e+07	3.59106e+07	4.8794e+07	2.74856e+07	2.67614e+07	2.36431e+07	1.33605	3.17714	1.66773	up
11	4-Acetamido-2-aminobutanoic acid	Amino acid	5.08997e+07	7.76248e+07	5.7713e+07	3.82202e+07	4.55277e+07	5.07738e+07	9.61008e+07	1.47237e+08	1.1175e+08	1.41414e+08	1.1815e+08	1.7581e+08	1.34629	2.46434	1.3012	up
12	Tryptophanol	Amino acid	2.9874e+08	6.24092e+08	3.053e+08	2.50781e+08	3.13431e+08	3.92127e+08	1.04953e+09	1.03333e+09	3.45264e+08	8.13515e+08	7.46737e+08	1.34635e+09	1.12996	2.44212	1.28813	up
13	3,4-Dihydroxymandelic acid	Amino acid	9.07908e+07	9.9777e+07	1.15372e+08	9.35897e+07	6.49793e+07	5.20169e+07	2.04351e+08	1.51537e+08	2.09964e+08	1.83488e+08	1.90591e+08	1.59343e+08	1.39016	2.12821	1.08964	up
14	gamma-Glutamyl-beta-cyanoalanine	Amino acid	1.46357e+07	1.85341e+07	1.54935e+07	1.13742e+07	1.26108e+07	1.26013e+07	2.15094e+07	2.6606e+07	3.43653e+07	2.95176e+07	2.94907e+07	3.47807e+07	1.37139	2.06769	1.04802	up
15	L-Asparagine	Amino acid	1.37018e+09	1.50681e+09	1.12911e+09	1.23328e+09	1.34635e+09	1.39416e+09	2.46714e+09	2.77171e+09	2.45584e+09	2.43386e+09	2.74534e+09	2.79975e+09	1.48365	1.96414	0.973898	up
16	N-Acetylleucine	Amino acid	9.59957e+07	7.74118e+07	8.77594e+07	9.15747e+07	8.57258e+07	1.84553e+08	1.36495e+08	2.26491e+08	2.04437e+08	1.50215e+08	1.44711e+08	2.11456e+08	1.0934	1.72355	0.78538	up
17	5-Methylthioadenosine	Amino acid	1.01603e+09	7.36331e+08	8.57787e+08	1.53853e+09	1.0358e+09	5.3345e+08	1.34205e+09	1.76354e+09	1.15913e+09	1.62345e+09	1.9448e+09	1.85589e+09	1.13134	1.69447	0.760833	up
18	4-(Glutamylamino) butanoate	Amino acid	1.37875e+08	1.63535e+08	1.82188e+08	1.53834e+08	2.14811e+08	1.2521e+08	1.55539e+08	2.55841e+08	2.43719e+08	3.01659e+08	3.05128e+08	3.41319e+08	1.12926	1.64019	0.713861	up
19	Linatine	Amino acid	3.18026e+07	4.58726e+07	3.81492e+07	4.98736e+07	3.78552e+07	3.40079e+07	8.8912e+07	7.18174e+07	3.36166e+07	6.12602e+07	7.10363e+07	4.98875e+07	1.00183	1.58498	0.664466	up
20	Kynurenic acid	Amino acid	1.94283e+07	2.62695e+07	1.89339e+07	2.08121e+07	2.06658e+07	1.72699e+07	3.04169e+07	3.09092e+07	2.65311e+07	3.43261e+07	2.53341e+07	2.62941e+07	1.23633	1.40875	0.49442	up
21	Diaminopimelic acid	Amino acid	2.23623e+08	4.04753e+08	3.54462e+08	2.88688e+08	2.31006e+08	2.35081e+08	4.50683e+08	3.95059e+08	3.80934e+08	3.96566e+08	3.70096e+08	4.47273e+08	1.20812	1.40458	0.490135	up
22	D-Ornithine	Amino acid	2.23165e+09	2.16506e+09	2.1637e+09	2.37621e+09	1.89992e+09	2.08017e+09	2.98423e+09	3.64741e+09	2.75219e+09	3.02364e+09	2.26244e+09	2.5904e+09	1.13882	1.33628	0.41822	up
23	5-Hydroxyindoleacetic acid	Amino acid	2.3466e+08	2.21963e+08	2.21748e+08	2.17927e+08	2.27603e+08	2.22004e+08	2.31973e+08	2.30618e+08	2.35247e+08	2.43034e+08	2.46223e+08	2.33464e+08	1.21183	1.05547	0.0778814	up
24	Pipecolic acid	Amino acid	5.36809e+09	5.20451e+09	4.7026e+09	4.56585e+09	4.35378e+09	4.57228e+09	3.91732e+09	4.62303e+09	2.71408e+09	3.79375e+09	3.78611e+09	3.79879e+09	1.11709	0.786769	-0.345987	down
25	N-Acetyl-L-phenylalanine	Amino acid	1.59657e+08	1.04034e+08	1.43355e+08	1.84053e+08	1.32928e+08	1.28716e+08	1.27922e+08	1.20253e+08	8.35626e+07	1.19747e+08	9.94136e+07	8.39082e+07	1.04588	0.744429	-0.425794	down
26	L-Tryptophan	Amino acid	2.64152e+10	3.24991e+10	2.61666e+10	2.28752e+10	2.55586e+10	2.4893e+10	2.41919e+10	2.45086e+10	1.31064e+10	2.01842e+10	2.08486e+10	1.38046e+10	1.02311	0.736355	-0.441526	down
27	N-Alpha-acetyllysine	Amino acid	2.33395e+10	2.89474e+10	2.28624e+10	2.02285e+10	2.30435e+10	2.26938e+10	2.15997e+10	2.16234e+10	1.16804e+10	1.7915e+10	1.82655e+10	1.21067e+10	1.0348	0.731252	-0.451559	down
28	L-Homophenylalanine	Amino acid	2.63849e+08	2.48331e+08	2.42117e+08	1.84164e+08	2.70874e+08	2.31531e+08	1.917e+08	1.46306e+08	1.36526e+08	1.64201e+08	1.9096e+08	1.21809e+08	1.26268	0.660368	-0.598658	down
29	beta-Citryl-L-glutamate	Amino acid	7.66323e+06	1.08911e+07	9.67037e+06	8.89837e+06	8.88506e+06	8.01285e+06	6.08033e+06	6.613e+06	2.73507e+06	6.01565e+06	7.69783e+06	5.56221e+06	1.1781	0.642419	-0.638413	down
30	Dimethylglycine	Amino acid	7.41297e+08	3.98629e+08	9.00198e+08	9.47136e+08	8.7058e+08	7.83044e+08	5.22939e+08	6.40317e+08	3.25246e+08	6.83124e+08	3.36772e+08	4.33146e+08	1.00272	0.633832	-0.657827	down
31	L-Dopa	Amino acid	1.04376e+08	8.9483e+07	9.65211e+07	9.29826e+07	9.99438e+07	8.4143e+07	6.86635e+07	6.69004e+07	4.64078e+07	6.13632e+07	6.29862e+07	4.40106e+07	1.48453	0.617379	-0.695771	down
32	S-Adenosylhomocysteine	Amino acid	7.95905e+07	8.38739e+07	6.82214e+07	6.42944e+07	7.66866e+07	6.68924e+07	4.54005e+07	5.38581e+07	1.41793e+07	5.22785e+07	5.50938e+07	4.82053e+07	1.19375	0.612012	-0.708368	down
33	Glutarate semialdehyde	Amino acid	2.41173e+08	3.18697e+08	2.37423e+08	2.22575e+08	2.538e+08	2.63443e+08	2.04226e+08	1.83314e+08	9.55085e+07	1.67342e+08	1.70932e+08	1.09995e+08	1.33941	0.605887	-0.722878	down
34	2-Isopropylmalic acid	Amino acid	3.78399e+08	2.6862e+08	2.93951e+08	2.83684e+08	4.7494e+08	4.95192e+08	1.50462e+08	2.01471e+08	2.49611e+08	3.41133e+08	1.71223e+08	1.17766e+08	1.13595	0.561178	-0.833469	down
35	L-Arogenate	Amino acid	1.10438e+08	1.2668e+08	1.23611e+08	1.13237e+08	1.20981e+08	1.15886e+08	7.63299e+07	8.20696e+07	4.76348e+07	6.78972e+07	6.99764e+07	5.32279e+07	1.53465	0.558691	-0.839878	down
36	Phenylacetylglycine	Amino acid	1.42892e+08	1.40104e+08	1.19186e+08	1.17571e+08	1.08422e+08	1.66752e+08	3.41801e+07	6.07234e+07	8.87608e+07	8.74879e+07	1.14522e+08	5.6472e+07	1.19402	0.55621	-0.846298	down
37	L-Tyrosine	Amino acid	5.26283e+09	6.38779e+09	5.57197e+09	5.53114e+09	5.94772e+09	5.49351e+09	3.76874e+09	3.86332e+09	1.80058e+09	3.4909e+09	3.42918e+09	2.65084e+09	1.48671	0.555742	-0.847514	down
38	L-Aspartic acid	Amino acid	8.75005e+09	1.01829e+10	8.43051e+09	5.17076e+09	9.50651e+09	9.99896e+09	5.54473e+09	5.0892e+09	3.36714e+09	4.66427e+09	4.78613e+09	4.91054e+09	1.36892	0.545008	-0.875651	down
39	Aminoadipic acid	Amino acid	1.47476e+09	1.57308e+09	1.87793e+09	1.52461e+09	1.78211e+09	1.63045e+09	6.74219e+08	8.49456e+08	8.17836e+08	9.20291e+08	8.86557e+08	1.1372e+09	1.42605	0.535901	-0.899962	down
40	N-Acetylglutamic acid	Amino acid	7.74472e+07	4.28109e+07	7.03195e+07	8.61426e+07	5.42475e+07	6.78072e+07	3.33766e+07	3.39806e+07	3.44695e+07	3.13931e+07	2.82134e+07	3.76749e+07	1.29067	0.499299	-1.00202	down
41	N-Acetyl-D-tryptophan	Amino acid	6.60284e+07	9.23849e+07	6.5434e+07	6.45113e+07	7.31553e+07	7.09704e+07	6.15163e+07	3.31031e+07	2.17939e+07	3.46219e+07	4.10305e+07	2.0717e+07	1.37223	0.492001	-1.02327	down
42	trans-Cinnamate	Amino acid	3.48034e+08	3.72271e+08	3.39093e+08	3.34266e+08	3.73471e+08	3.2106e+08	2.10268e+08	1.89745e+08	1.10184e+08	1.67206e+08	1.68527e+08	1.1236e+08	1.55768	0.458908	-1.12372	down
43	N6-Acetyl-L-lysine	Amino acid	6.37777e+08	1.20829e+09	5.47265e+08	7.60519e+08	5.95042e+08	5.91106e+08	4.84819e+08	2.81962e+08	1.94398e+08	3.33342e+08	3.86079e+08	2.35304e+08	1.23601	0.441452	-1.17967	down
44	L-Kynurenine	Amino acid	7.66035e+07	8.79994e+07	6.11776e+07	1.21068e+08	6.34771e+07	5.34504e+07	2.93169e+07	3.4761e+07	2.31688e+07	4.3124e+07	4.03044e+07	2.71293e+07	1.21326	0.426508	-1.22935	down
45	L-2-Aminoadipate adenylate	Amino acid	1.23186e+07	1.35572e+07	7.71177e+06	7.4992e+06	7.71094e+06	9.60464e+06	5.11893e+06	4.8277e+06	2.10191e+06	4.42424e+06	3.42915e+06	3.56187e+06	1.38007	0.401761	-1.31559	down
46	N2-Succinyl-L-glutamic acid 5-semialdehyde	Amino acid	1.12874e+07	8.33556e+06	8.94303e+06	1.04692e+07	7.9224e+06	6.38751e+06	3.70997e+06	4.05907e+06	2.96191e+06	3.52184e+06	3.92523e+06	3.20104e+06	1.38993	0.400769	-1.31916	down
47	L-Proline	Amino acid	7.28911e+10	6.40272e+10	6.94618e+10	8.6315e+10	6.43447e+10	6.16054e+10	3.19138e+10	3.02888e+10	1.88429e+10	3.06954e+10	2.85911e+10	2.42233e+10	1.44911	0.393066	-1.34716	down
48	Oxidized glutathione	Amino acid	1.24344e+08	5.62449e+07	1.60823e+08	2.12486e+08	1.86577e+08	8.18835e+07	3.55491e+07	6.27851e+07	2.52414e+07	4.60092e+07	6.30893e+07	7.96135e+07	1.17112	0.379747	-1.39689	down
49	Glutathione	Amino acid	1.93964e+07	4.44696e+07	2.938e+07	1.5647e+07	2.04853e+07	2.73833e+07	1.33485e+07	2.1165e+07	1.69785e+06	1.07821e+07	5.72906e+06	5.03955e+06	1.08587	0.368471	-1.44038	down
50	Beta-Leucine	Amino acid	1.05409e+08	9.58821e+08	6.76402e+08	4.06211e+08	8.93513e+08	4.6164e+08	9.13296e+07	3.19669e+08	1.54024e+08	8.04794e+07	8.66246e+07	3.16388e+08	1.10915	0.299405	-1.73983	down
51	Tyrosol	Amino acid	1.13538e+08	2.12798e+07	7.47933e+07	9.00195e+07	9.67973e+07	6.92585e+07	1.66509e+07	2.03749e+07	4.39173e+07	2.41188e+07	1.8932e+07	1.54348e+07	1.18889	0.299405	-1.73983	down
52	5-Hydroxy-L-tryptophan	Amino acid	7.8138e+07	9.14871e+07	7.123e+07	8.41605e+07	7.87616e+07	7.59312e+07	3.00205e+07	2.05339e+07	1.35747e+07	2.63797e+07	2.39114e+07	1.73923e+07	1.59919	0.274776	-1.86367	down
53	Subaphylline	Amino acid	6.36254e+06	8.78813e+06	6.63366e+06	4.64977e+06	5.05622e+06	6.89676e+06	2.04115e+06	411031	3.06862e+06	2.75133e+06	1.08281e+06	863711	1.35778	0.2662	-1.90942	down
54	L-Isoleucine	Amino acid	1.46433e+11	1.70526e+11	1.39965e+11	1.18618e+11	1.40096e+11	1.2805e+11	1.98264e+10	6.43003e+10	3.81709e+10	4.77086e+10	4.29385e+10	6.50195e+09	1.44005	0.260104	-1.94284	down
55	4-Guanidinobutanal	Amino acid	1.08775e+08	1.31494e+08	1.26484e+08	1.47011e+08	3.52847e+08	1.26246e+08	5.22415e+07	1.33474e+07	4.43314e+07	3.01913e+07	5.88745e+07	4.73917e+07	1.08742	0.24815	-2.01072	down
56	2-Phenylethanol	Amino acid	4.53459e+08	3.83335e+08	4.96894e+08	3.38414e+08	3.93865e+08	3.94583e+08	5.01059e+07	6.59025e+07	1.85523e+08	1.05327e+08	8.11919e+07	9.08815e+07	1.45431	0.235286	-2.08752	down
57	Phenylacetic acid	Amino acid	3.07767e+08	2.47436e+08	3.25315e+08	2.19249e+08	2.57545e+08	2.54287e+08	3.05109e+07	4.05758e+07	1.25387e+08	6.57684e+07	5.04167e+07	6.48114e+07	1.44439	0.234221	-2.09406	down
58	D-Lysopine	Amino acid	3.11284e+08	5.83418e+08	1.93862e+08	2.85373e+08	2.45662e+08	2.48099e+08	1.71858e+08	2.19978e+07	7.59392e+07	2.28125e+07	2.98272e+07	6.09623e+07	1.1952	0.205278	-2.28435	down
59	4-Hydroxycinnamoylagmatine	Amino acid	1.37573e+08	7.80813e+07	5.28131e+07	1.09908e+08	1.50072e+08	8.91902e+07	1.31195e+07	2.00602e+07	6.26227e+06	2.04274e+07	4.58809e+07	7.7726e+06	1.29832	0.183802	-2.44377	down
60	beta-Alanyl-L-lysine	Amino acid	1.58901e+09	3.7195e+09	1.03665e+09	1.55666e+09	1.3709e+09	1.32818e+09	7.72e+08	2.19146e+08	2.38691e+08	2.66971e+08	3.3765e+08	1.13249e+08	1.1304	0.18373	-2.44434	down
61	Formylanthranilic acid	Amino acid	4.60886e+08	7.12639e+08	5.36792e+08	5.40453e+08	2.23616e+09	1.147e+09	1.10715e+08	1.20252e+08	5.76279e+07	2.24998e+08	2.20291e+08	2.27091e+08	1.00355	0.170569	-2.55157	down
62	N-Acetylhistidine	Amino acid	5.34164e+08	2.40654e+08	3.19033e+08	9.4984e+08	4.13125e+08	3.68991e+08	3.7336e+07	6.63569e+07	1.54297e+08	6.87698e+07	8.33874e+07	6.90163e+07	1.15835	0.169567	-2.56008	down
63	D-Octopine	Amino acid	7.42038e+08	6.11073e+08	5.11815e+08	7.25339e+08	5.4733e+08	4.95585e+08	9.4957e+07	8.37249e+07	7.57207e+07	7.83302e+07	7.32648e+07	7.59275e+07	1.46942	0.132646	-2.91435	down
64	Taurine	Amino acid	1.11558e+08	4.42178e+08	1.4013e+09	1.77925e+09	1.08341e+09	1.09458e+09	1.79482e+08	3.25478e+07	1.44141e+07	1.65373e+08	1.44172e+08	3.91742e+07	1.2153	0.0972832	-3.36167	down
65	L-Glutamic acid	Amino acid	1.42062e+09	1.45812e+09	2.34366e+09	2.78695e+09	4.03279e+08	3.15264e+08	6.13263e+07	5.70136e+07	5.37535e+07	2.4438e+08	4.9601e+07	3.73521e+08	1.08093	0.0961969	-3.37787	down

## Sheet: Table S7
Table S7. List of DALs between B and Control.
NO.	Compounds	Class	Control-1	Control-2	Control-3	Control-4	Control-5	Control-6	B-1	B-2	B-3	B-4	B-5	B-6	VIP	Fold_Change	Log2FC	Type
1	Docosahexaenoic acid	Lipid	122.546	122.546	122.546	122.546	122.546	122.546	5.73853e+07	1.11904e+08	1.27437e+08	1.26839e+08	8.33079e+07	1.41915e+08	1.42051	882374	19.751	up
2	Stearidonic acid	Lipid	2.43832e+07	122.546	122.546	122.546	122.546	122.546	1.03755e+08	2.12258e+08	1.65274e+08	1.15003e+08	3.57672e+08	1.19517e+08	1.23567	44.0242	5.46023	up
3	Taraxerol	Lipid	768729	667462	593608	454996	1.06353e+06	596055	3.87963e+07	2.99711e+07	1.87252e+07	3.14477e+07	1.99525e+07	1.17805e+07	1.34459	36.3561	5.18413	up
4	Cortisone	Lipid	80667.1	136394	120259	181050	366742	69792.5	3.97647e+06	5.29748e+06	266006	7.17511e+06	5.09752e+06	3.39181e+06	1.21946	26.3947	4.72218	up
5	Erucic acid	Lipid	170855	778743	207854	786921	83487.8	433083	8.9302e+06	9.65002e+06	1.69383e+06	1.25595e+07	8.89513e+06	8.53194e+06	1.3125	20.4233	4.35215	up
6	11,12-EET	Lipid	3.56209e+06	9.31557e+06	3.49977e+06	4.92064e+06	2.92939e+06	5.80501e+06	8.54061e+07	8.62334e+07	3.21588e+06	7.23018e+07	8.72359e+07	4.29256e+07	1.21317	12.5637	3.65119	up
7	Juvenile hormone III	Lipid	970324	5.11206e+06	896989	878311	650795	940453	1.09311e+07	1.1199e+07	1.38943e+07	2.03135e+07	2.72436e+07	2.40528e+07	1.32367	11.3912	3.50984	up
8	Maslinic acid	Lipid	885488	2.63657e+06	1.3001e+06	959580	1.16014e+06	1.66263e+06	2.31719e+07	2.22838e+07	3.09179e+06	1.69279e+07	1.36444e+07	8.57496e+06	1.20364	10.1917	3.34933	up
9	Neoabietic acid	Lipid	2.23582e+06	430631	654379	2.80325e+06	2.68887e+06	561632	8.05701e+06	9.05433e+06	1.04498e+07	1.44398e+07	1.46751e+07	2.14078e+07	1.31949	8.32931	3.0582	up
10	7-Dehydrodesmosterol	Lipid	9.42025e+06	1.40677e+07	7.00401e+06	5.6271e+06	2.52968e+06	1.33832e+07	9.49984e+07	6.23807e+07	4.08356e+07	6.00634e+07	3.77268e+07	7.52509e+07	1.34143	7.13516	2.83495	up
11	Maltol	Lipid	2.2189e+08	1.5803e+08	1.62346e+08	1.86847e+08	1.38783e+08	4.64386e+07	1.63224e+09	1.25009e+09	1.02814e+09	1.28943e+09	7.59726e+08	5.62381e+08	1.33639	7.13307	2.83452	up
12	19(S)-HETE	Lipid	1.06344e+06	1.37957e+06	1.55291e+06	956566	934441	3.77658e+06	1.09099e+07	1.29435e+07	1.07459e+06	1.28257e+07	1.86254e+07	1.03268e+07	1.19133	6.90287	2.7872	up
13	Lipoxin B4	Lipid	4.69079e+06	3.05907e+06	2.15918e+06	5.46135e+06	2.15449e+06	2.19349e+06	1.49751e+07	1.88598e+07	4.44498e+07	7.8699e+06	2.59003e+07	1.94297e+07	1.14427	6.66812	2.73728	up
14	Sphingosine	Lipid	1.35104e+07	2.01088e+07	1.25125e+07	1.08331e+07	9.08249e+06	2.81142e+07	1.00188e+08	9.95115e+07	5.00326e+07	1.09098e+08	1.34621e+08	5.91487e+07	1.33069	5.86865	2.55303	up
15	Costunolide	Lipid	2.84718e+06	1.17021e+07	1.16134e+07	1.04931e+07	2.13805e+06	9.43184e+06	2.00352e+07	3.01227e+07	2.12709e+07	4.29195e+07	5.03563e+07	5.08436e+07	1.25709	4.46957	2.16014	up
16	(10S)-Juvenile hormone III diol phosphate	Lipid	258171	1.769e+06	156308	1.73288e+06	65436.3	611696	2.93826e+06	3.75685e+06	157682	4.36307e+06	3.65311e+06	3.81499e+06	1.10744	4.06749	2.02414	up
17	Cortisol	Lipid	8.21605e+06	2.77831e+07	6.44646e+06	1.41794e+07	4.22592e+06	5.03202e+06	3.60261e+07	2.92238e+07	8.66216e+06	5.11637e+07	3.72993e+07	3.07489e+07	1.07106	2.93132	1.55155	up
18	Palmitoleic acid	Lipid	8.92082e+06	7.18864e+06	5.35063e+06	4.90033e+06	6.35323e+06	5.08228e+06	9.64937e+06	2.67827e+07	1.28262e+07	1.91692e+07	1.66471e+07	2.5572e+07	1.21909	2.92747	1.54966	up
19	Suberic acid	Lipid	5.23158e+06	6.64689e+06	988885	5.43737e+06	5.77886e+06	1.23829e+06	1.37691e+07	7.29903e+06	1.31081e+07	2.03841e+07	1.14877e+07	4.06523e+06	1.11786	2.76888	1.4693	up
20	Cyanidin 3-glucoside	Lipid	2.46819e+06	1.85711e+06	2.5309e+06	2.04996e+06	1.5473e+06	2.20089e+06	4.95553e+06	5.47233e+06	4.10629e+06	4.53062e+06	5.73163e+06	6.17591e+06	1.42809	2.44756	1.29135	up
21	Phosphorylcholine	Lipid	1.31409e+09	1.27426e+09	1.17755e+09	1.21786e+09	1.16311e+09	1.21474e+09	2.89333e+09	3.11595e+09	1.8722e+09	2.9672e+09	2.03878e+09	3.07328e+09	1.35837	2.16811	1.11643	up
22	Citicoline	Lipid	6.67147e+06	1.59311e+07	8.9402e+06	1.01131e+07	1.02465e+07	1.30847e+07	2.01338e+07	1.04404e+07	2.22304e+07	2.75224e+07	2.21947e+07	2.33175e+07	1.25244	1.93637	0.953358	up
23	Dodecanoic acid	Lipid	2.31713e+08	3.69655e+08	2.84336e+08	2.49374e+08	4.89004e+08	4.12121e+08	7.60909e+08	7.39471e+08	7.73914e+08	4.34867e+08	3.84861e+08	5.9784e+08	1.1109	1.81311	0.858467	up
24	Palmitic acid	Lipid	9.67877e+07	8.29977e+07	5.56696e+07	7.13958e+07	7.62988e+07	5.59974e+07	1.66129e+08	1.4929e+08	6.47818e+07	1.41457e+08	1.33319e+08	1.32481e+08	1.24293	1.79315	0.842497	up
25	Fisetin	Lipid	2.87513e+06	2.31764e+06	2.56395e+06	2.23592e+06	1.42728e+06	1.99812e+06	3.27327e+06	3.95569e+06	4.38686e+06	4.44002e+06	3.9156e+06	3.48292e+06	1.34441	1.74797	0.805681	up
26	Choline	Lipid	2.8017e+08	2.12327e+08	3.00636e+08	2.81622e+08	2.24851e+08	2.36585e+08	3.17954e+08	4.07712e+08	5.36144e+08	4.31899e+08	4.72528e+08	4.76623e+08	1.31555	1.7204	0.782743	up
27	Hesperetin	Lipid	4.26346e+06	4.09682e+06	4.72854e+06	4.10125e+06	2.66827e+06	3.91448e+06	5.01864e+06	5.27772e+06	5.55178e+06	6.63491e+06	8.50212e+06	7.05797e+06	1.18026	1.60028	0.678323	up
28	CDP-glycerol	Lipid	7.88046e+06	1.21319e+07	9.77061e+06	1.5593e+07	7.90812e+06	8.37515e+06	2.00895e+07	1.84408e+07	1.14273e+07	2.27174e+07	1.27369e+07	1.28155e+07	1.05481	1.59307	0.671808	up
29	Kaempferol	Lipid	2.34383e+07	2.3522e+07	2.43268e+07	2.40468e+07	2.26754e+07	2.37544e+07	3.76508e+07	3.40912e+07	3.88852e+07	3.74246e+07	3.77981e+07	3.43175e+07	1.48874	1.55306	0.635115	up
30	Cyanidin 3-O-(6-O-malonyl-beta-D-glucoside)	Lipid	7.70224e+06	5.82393e+06	7.85783e+06	8.72463e+06	5.69205e+06	7.00696e+06	1.33989e+07	9.85208e+06	1.12607e+07	1.17617e+07	9.82584e+06	9.12593e+06	1.25326	1.52368	0.607559	up
31	Traumatic acid	Lipid	7.29732e+06	6.63905e+06	6.4038e+06	6.28993e+06	7.19036e+06	5.93928e+06	6.62364e+06	7.33926e+06	7.88021e+06	7.66816e+06	7.86786e+06	7.47897e+06	1.03517	1.12823	0.17406	up
32	Quercetin	Lipid	1.53762e+07	1.69388e+07	1.69718e+07	1.71349e+07	1.63372e+07	1.67082e+07	1.37746e+07	1.45001e+07	1.31633e+07	1.43306e+07	1.31689e+07	1.16981e+07	1.46167	0.810675	-0.302804	down
33	Acetoacetic acid	Lipid	2.04914e+09	1.76823e+09	1.84061e+09	1.89856e+09	1.85803e+09	1.85419e+09	1.48243e+09	1.3349e+09	1.54374e+09	1.41108e+09	1.44564e+09	1.44912e+09	1.435	0.76911	-0.378739	down
34	(+)-(S)-Carvone	Lipid	2.53756e+08	2.14493e+08	3.0544e+08	2.20488e+08	2.34322e+08	2.5895e+08	1.17683e+08	1.46122e+08	1.66521e+08	1.67439e+08	2.31633e+08	1.68868e+08	1.19027	0.671126	-0.575344	down
35	2-Hydroxybutyric acid	Lipid	8.23984e+08	1.05374e+09	8.35114e+08	7.49889e+08	8.08722e+08	7.5635e+08	6.65472e+08	6.0146e+08	3.21759e+08	5.08232e+08	5.3037e+08	3.94907e+08	1.27177	0.601098	-0.734327	down
36	Docosapentaenoic acid (22n-3)	Lipid	1.4869e+08	3.27971e+08	1.40721e+08	2.68462e+08	2.42802e+08	2.48309e+08	2.17635e+08	1.45995e+08	8.40389e+07	1.04729e+08	1.21912e+08	8.12315e+07	1.02046	0.548705	-0.865896	down
37	Gamma-Linolenic acid	Lipid	5.35115e+07	6.34905e+07	4.70883e+07	4.70044e+07	5.15472e+07	5.9056e+07	3.44644e+07	2.99929e+07	2.18909e+07	3.09612e+07	2.52615e+07	2.97457e+07	1.50928	0.535648	-0.900644	down
38	Pentadecanoic acid	Lipid	2.66011e+07	2.43186e+07	2.57449e+07	2.85182e+07	5.00621e+07	4.81388e+07	2.23642e+07	1.11195e+07	1.11723e+07	1.31385e+07	1.96528e+07	2.49487e+07	1.14223	0.503462	-0.990044	down
39	8,9-DiHETrE	Lipid	7.37203e+06	6.18279e+06	3.00458e+06	4.85096e+06	3.57297e+06	5.13521e+06	1.18e+06	2.84842e+06	3.8599e+06	2.48798e+06	514960	4.02244e+06	1.02539	0.495167	-1.01401	down
40	Isopentenyl adenosine	Lipid	5.98451e+06	9.0296e+06	7.19704e+06	5.38376e+06	7.75833e+06	6.91948e+06	6.97506e+06	3.76221e+06	985255	2.89533e+06	3.61112e+06	1.72285e+06	1.15634	0.471978	-1.08321	down
41	Xanthoxin	Lipid	1.73796e+07	1.94793e+07	3.15088e+07	2.00774e+07	1.65798e+07	2.98611e+07	1.39154e+07	2.11117e+07	3.83536e+06	4.12612e+06	3.87221e+06	1.58018e+07	1.0403	0.464561	-1.10606	down
42	Confertifolin	Lipid	3.8383e+08	5.64458e+08	4.90046e+08	4.70119e+08	5.0543e+08	3.94262e+08	8.02806e+07	1.27246e+08	2.63632e+08	2.8045e+08	2.58376e+08	2.85665e+08	1.31729	0.46139	-1.11594	down
43	Tangeritin	Lipid	1.89262e+07	1.36571e+07	1.31916e+07	1.20033e+07	1.0045e+07	1.22048e+07	6.02952e+06	5.59755e+06	4.8856e+06	5.06735e+06	4.80791e+06	6.32416e+06	1.35746	0.408758	-1.29068	down
44	LysoPA(16:0/0:0)	Lipid	2.05693e+08	2.01703e+08	3.55459e+08	5.28094e+08	4.17118e+08	1.84415e+08	1.40345e+08	9.23495e+07	7.03597e+07	7.41454e+07	1.05316e+08	2.90072e+08	1.08149	0.408241	-1.29251	down
45	Abscisic alcohol	Lipid	1.92699e+07	2.56716e+07	2.03894e+07	1.88883e+07	1.79395e+07	1.63444e+07	6.20677e+06	8.34768e+06	7.02833e+06	9.94484e+06	9.88741e+06	5.54562e+06	1.41023	0.396282	-1.3354	down
46	9,10-DHOME	Lipid	2.98969e+06	4.33899e+06	7.23235e+06	5.73717e+06	5.88036e+06	5.85979e+06	4.33286e+06	3.49492e+06	1.13834e+06	1.07803e+06	1.0623e+06	955358	1.17826	0.376481	-1.40935	down
47	Norlinolenic acid	Lipid	6.40644e+06	7.73659e+06	1.38123e+07	1.63647e+07	6.81434e+06	6.22331e+06	4.93458e+06	3.2424e+06	1.75349e+06	2.33592e+06	4.06205e+06	5.1833e+06	1.0774	0.375046	-1.41486	down
48	1-Hexadecanol	Lipid	3.21354e+06	3.80697e+06	5.41516e+06	7.38861e+06	5.69983e+06	4.93328e+06	1.70145e+06	1.76813e+06	2.3767e+06	2.08249e+06	1.67934e+06	1.5495e+06	1.39593	0.366335	-1.44876	down
49	3-Keto-4-methylzymosterol	Lipid	5.67122e+06	6.05643e+06	7.88923e+06	6.21569e+06	5.10538e+06	6.60622e+06	1.43463e+06	1.38337e+06	4.55417e+06	2.3089e+06	2.4851e+06	1.57585e+06	1.36015	0.366023	-1.44999	down
50	alpha-Spinasterol	Lipid	7.6151e+07	8.5547e+07	1.05984e+08	7.55308e+07	9.73037e+07	9.49009e+07	2.59037e+07	3.07366e+07	3.19854e+07	3.48236e+07	3.00067e+07	3.25504e+07	1.46357	0.347404	-1.52531	down
51	Capsidiol	Lipid	1.4063e+09	1.04458e+09	1.53042e+09	1.09162e+09	1.26871e+09	1.31653e+09	1.80622e+08	2.79471e+08	5.0021e+08	4.56753e+08	4.37862e+08	4.34933e+08	1.44697	0.299008	-1.74174	down
52	Isoalantolactone	Lipid	6.38798e+07	6.94234e+07	6.17303e+07	5.01245e+07	4.22835e+07	4.36707e+07	1.26039e+07	3.87202e+06	1.67173e+07	1.93404e+07	1.79332e+07	2.08413e+07	1.40185	0.275762	-1.8585	down
53	Alpha-Linolenic acid	Lipid	7.91199e+07	2.46083e+08	3.29883e+08	3.23307e+08	4.73839e+08	4.05828e+08	6.24655e+07	6.66397e+07	1.20034e+08	7.96118e+07	8.99455e+07	6.02251e+07	1.19797	0.257754	-1.95593	down
54	8,11,14-Eicosatrienoic acid	Lipid	1.01102e+07	1.01222e+07	1.14501e+07	8.13322e+06	8.24432e+06	9.8666e+06	407817	406342	6.89574e+06	376933	5.93689e+06	362110	1.30303	0.248346	-2.00958	down
55	Perillyl alcohol	Lipid	3.82488e+08	5.14834e+08	3.46293e+08	2.51202e+08	3.16138e+08	3.95461e+08	1.17861e+08	1.09216e+08	6.07906e+07	9.64568e+07	7.50066e+07	7.03958e+07	1.39953	0.240085	-2.05838	down
56	13S-hydroxyoctadecadienoic acid	Lipid	1.29061e+09	2.15162e+09	1.62074e+09	9.44517e+08	1.35819e+09	2.12291e+09	2.84133e+08	2.86442e+08	6.18223e+08	3.53841e+08	2.98427e+08	3.20932e+08	1.44445	0.227853	-2.13383	down
57	N6-(delta2-Isopentenyl)-adenosine 5-monophosphate	Lipid	4.5109e+06	3.71293e+06	4.82035e+06	4.27245e+06	5.28526e+06	5.04568e+06	1.44679e+06	1.09664e+06	611717	967413	931035	959105	1.59282	0.217477	-2.20107	down
58	Farnesoic acid	Lipid	3.04667e+09	2.43723e+09	3.21394e+09	2.08897e+09	2.52164e+09	2.48842e+09	2.51682e+08	3.54954e+08	1.19997e+09	6.04961e+08	4.5472e+08	5.24608e+08	1.44111	0.214656	-2.2199	down
59	10-Hydroxydecanoic acid	Lipid	2.32575e+08	6.4585e+07	1.43456e+08	1.46798e+08	1.21159e+08	1.00357e+08	4.50318e+07	1.57592e+07	6.08544e+06	3.84366e+07	2.60933e+07	3.08585e+07	1.33717	0.200592	-2.31767	down
60	4a-Methylzymosterol	Lipid	5.62875e+07	5.89897e+07	6.33262e+07	4.51395e+07	5.56935e+07	5.60591e+07	1.03761e+07	9.09847e+06	1.31886e+07	1.13475e+07	9.91898e+06	8.32504e+06	1.49636	0.185561	-2.43004	down
61	Dihydrozeatin riboside monophosphate	Lipid	6.35905e+06	4.99955e+06	7.11406e+06	5.13028e+06	7.33746e+06	6.30223e+06	1.29775e+06	1.13217e+06	894016	1.19683e+06	969344	925395	1.4749	0.172263	-2.53732	down
62	CE(5:0)	Lipid	4.04293e+06	7.03263e+06	3.74851e+06	3.96446e+06	3.03305e+06	4.96911e+06	115359	49597.8	1.90486e+06	84681.5	47056.2	2.20557e+06	1.3021	0.164502	-2.60382	down
63	3beta,5beta-Ketodiol	Lipid	1.91072e+07	2.44138e+07	2.46779e+07	1.99962e+07	2.05565e+07	2.31039e+07	3.27107e+06	3.81009e+06	3.49191e+06	3.47888e+06	3.28809e+06	3.87675e+06	1.49854	0.160909	-2.63568	down
64	12,13-DHOME	Lipid	1.26632e+09	8.30314e+08	1.66994e+09	1.19606e+09	1.03915e+09	6.29229e+08	2.41726e+08	6.28324e+07	6.86355e+07	2.13081e+08	1.08574e+08	1.959e+08	1.45972	0.134331	-2.89614	down
65	Isoliquiritigenin	Lipid	2.73015e+08	1.9505e+08	5.26786e+08	1.3147e+08	6.14438e+07	6.9342e+07	1.43194e+07	3.21538e+07	4.98557e+06	3.03732e+07	2.28485e+07	3.50943e+07	1.03832	0.111188	-3.16893	down
66	Androstenedione	Lipid	3.31241e+06	6.04169e+06	7.1814e+06	6.71012e+06	6.94227e+06	6.23738e+06	110678	169254	2.24484e+06	785792	186499	201559	1.41613	0.10154	-3.29988	down
67	(S)-2,3-Epoxysqualene	Lipid	3.91377e+06	5.85588e+06	3.61651e+06	3.50036e+06	2.18225e+06	4.70083e+06	700904	841297	131553	130561	153624	118343	1.38225	0.0873503	-3.51704	down
68	(6Z)-Octadecenoic acid	Lipid	1.07931e+07	1.08006e+07	1.06774e+07	8.77112e+06	1.25519e+07	1.26921e+07	425694	508272	505739	1.1316e+06	474973	1.39217e+06	1.49353	0.0669589	-3.90058	down
69	Abscisic aldehyde	Lipid	2.27609e+07	4.06846e+07	5.24024e+07	2.6867e+07	4.08503e+07	3.26961e+07	4.02379e+06	2.36674e+06	402071	4.45237e+06	512346	2.40656e+06	1.40147	0.0654943	-3.93249	down
70	20-HETE	Lipid	4.92116e+06	3.44583e+06	6.80149e+06	9.27716e+06	6.41664e+06	7.31664e+06	670956	394791	143688	376574	697046	123144	1.4955	0.0630243	-3.98795	down
71	Ethylmethylacetic acid	Lipid	6.11492e+09	8.56599e+09	1.41509e+09	5.17119e+09	3.51151e+09	1.07697e+08	3.21281e+08	3.29875e+08	1.53402e+07	2.0834e+08	3.27677e+08	3.63681e+08	1.13355	0.0629337	-3.99002	down
72	24-Methylenecycloartanol	Lipid	1.21315e+07	1.08207e+07	1.42196e+07	1.36436e+07	1.326e+07	1.49152e+07	1.8082e+06	1.7666e+06	291873	319844	112515	363937	1.49699	0.059032	-4.08236	down
73	Prostaglandin I2	Lipid	1.85777e+07	1.81265e+07	1.58366e+07	1.97971e+07	1.36846e+07	1.5149e+07	44184.6	43691.9	1.09037e+06	559325	2.12254e+06	1.14791e+06	1.4906	0.0495003	-4.33642	down
74	beta-Sitosterol	Lipid	4.10232e+07	3.46653e+07	2.00606e+07	3.36303e+07	8.71635e+06	4.34271e+07	2.52423e+06	221083	479935	431482	474115	1.31794e+06	1.31025	0.0300171	-5.05807	down
75	3,4-Dihydroanhydrorhodovibrin	Lipid	2.28034e+07	3.4378e+07	3.32762e+07	2.33853e+07	2.35964e+07	3.00612e+07	660678	568135	888010	661286	587305	714771	1.47389	0.0243593	-5.35939	down
76	(S)-Abscisic acid	Lipid	9.11646e+06	9.63746e+06	1.3803e+07	8.6321e+06	1.11328e+07	6.90814e+06	159472	81900.3	209284	122493	193996	214233	1.44961	0.0165689	-5.91537	down
77	3,4-Dihydrospheroidene	Lipid	5.02828e+06	8.02694e+06	8.17723e+06	6.26148e+06	5.94864e+06	6.03247e+06	41442.4	20553.1	63764.1	58314.3	5236.44	85394	1.47512	0.00695894	-7.16692	down
